# Supplementary material for: Changes in Bacillus anthracis CodY regulation under host-specific environmental factor deprived conditions
Source: BMC Genomics. 2016 Aug 17;17:645. doi: 10.1186/s12864-016-3004-8 (PMC4987991; doi:10.1186/s12864-016-3004-8)
Supplement: Additional file 1: — Dataset S1. Comparison of differentially expressed genes between B. anthracis Sterne 34 F2 and codY-deleted strain BCD22 in various deprived conditions. (XLSX 44 kb) [file 12864_2016_3004_MOESM1_ESM.xlsx]

## Sheet: 34F2R vs BCDR
Gene	Product	Expression 34F2R*	Expression BCDR	Fold change†	q value
BAS0036	transition state transcriptional regulator AbrB	76	628	8.26316	0.00809132
BAS0042	veg protein	ND	20	CNTCLT	7.32279e-98
BAS0047	regulatory protein SpoVG	110	3100	28.1818	7.62172e-39
BAS0058	hypothetical protein	62	7	0.112903	0.000504972
BAS0064	cell division protein FtsH	13	195	15	1.16411e-08
BAS0071	dihydropteroate synthase	127	12	0.0944882	1.27923e-06
BAS0080	ATP:guanido phosphotransferase	74	595	8.04054	0.000364759
BAS0081	negative regulator of genetic competence ClpC/MecB	140	1132	8.08571	0.0030484
BAS0084	hypothetical protein	7	113	16.1429	2.82326e-13
BAS0100	50S ribosomal protein L7/L12	9	456	50.6667	2.20218e-242
BAS0108	elongation factor Tu	170	1040	6.11765	0.0441255
BAS0111	50S ribosomal protein L4	38	412	10.8421	0.000134879
BAS0116	30S ribosomal protein S3	52	732	14.0769	1.45775e-08
BAS0128	50S ribosomal protein L30	50	698	13.96	7.01844e-10
BAS0129	50S ribosomal protein L15	11	474	43.0909	3.18941e-151
BAS0130	preprotein translocase subunit SecY	53	334	6.30189	0.023939
BAS0131	adenylate kinase	7	97	13.8571	4.87305e-12
BAS0137	DNA-directed RNA polymerase subunit alpha	53	617	11.6415	2.00803e-07
BAS0148	spore germination protein GerD	139	1129	8.1223	0.000234688
BAS0165	gluconate permease	50	9	0.18	0.0351081
BAS0168	hypothetical protein	51	8	0.156863	0.0122797
BAS0183	Bcr/CflA subfamily drug resistance transporter	63	4	0.0634921	1.08191e-16
BAS0207	1-acyl-sn-glycerol-3-phosphate acyltransferase	69	978	14.1739	4.76436e-10
BAS0214	invasion protein LagB	8	50	6.25	0.0489091
BAS0233	DEAD/DEAH box helicase	45	4	0.0888889	3.02026e-07
BAS0235	rhomboid family protein	136	20	0.147059	0.00632877
BAS0238	alanine racemase	25	4	0.16	0.0174904
BAS0251	CAAX amino terminal protease family protein	86	13	0.151163	0.0129504
BAS0257	sensor histidine kinase	34	5	0.147059	0.0167445
BAS0285	bifunctional phosphoribosylaminoimidazolecarboxamide formyltransferase/IMP cyclohydrolase	27	3	0.111111	0.00634165
BAS0295	1-pyrroline-5-carboxylate dehydrogenase	64	501	7.82812	0.000662991
BAS0297	ABC transporter ATP-binding protein	49	6	0.122449	0.00806526
BAS0318	RNA methyltransferase	17	1	0.0588235	1.24809e-11
BAS0321	hypothetical protein	57	9	0.157895	0.0368124
BAS0337	pyridine nucleotide-disulfide oxidoreductase family protein	9	239	26.5556	1.15231e-40
BAS0370	ABC transporter ATP-binding protein	18	209	11.6111	7.01183e-05
BAS0385	tellurium resistance protein	34	444	13.0588	1.87837e-07
BAS0387	tellurium resistance protein	83	521	6.27711	0.0416159
BAS0391	cation transporter E1-E2 family ATPase	7	62	8.85714	0.00611145
BAS0414	RNA methyltransferase	12	176	14.6667	4.80779e-10
BAS0462	tRNA pseudouridine synthase A	28	235	8.39286	0.00825485
BAS0471	glutaminase	1	21	21	2.91392e-12
BAS0486	cell division inhibitor-like protein	56	8	0.142857	0.00998452
BAS0517	sensory box/GGDEF family protein	9	108	12	3.43634e-05
BAS0523	collagenase	23	3	0.130435	0.00591115
BAS0525	hypothetical protein	74	618	8.35135	0.000119369
BAS0557	molybdopterin oxidoreductase family protein	10	79	7.9	0.0294162
BAS0562	amino acid permease	32	4	0.125	0.0140759
BAS0563	arsR family transcriptional regulator	6	37	6.16667	0.0255125
BAS0564	heavy metal-transporting ATPase	9	77	8.55556	0.00712652
BAS0577	L-lactate permease	30	416	13.8667	8.29906e-11
BAS0606	amino acid ABC transporter ATP-binding protein	22	3	0.136364	0.0082047
BAS0623	oligopeptide ABC transporter substrate-binding protein	17	525	30.8824	2.91942e-46
BAS0664	hypothetical protein	257	25	0.0972763	2.5285e-06
BAS0672	N-acyl-L-amino acid amidohydrolase	77	6	0.0779221	1.49605e-09
BAS0783	N-acetylmuramic acid 6-phosphate etherase	54	421	7.7963	0.00340914
BAS0784	PTS system sucrose-specific transporter subunit IIBC	39	386	9.89744	2.45283e-05
BAS0809	ABC transporter ATP-binding protein/permease	13	217	16.6923	3.47296e-12
BAS0842	S-layer protein	13	285	21.9231	2.17765e-21
BAS0851	N-acetylmuramoyl-L-alanine amidase	15	108	7.2	0.0405217
BAS0874	hypothetical protein	23	3	0.130435	0.0309771
BAS0880	replicative DNA helicase	81	9	0.111111	4.68819e-05
BAS0886	hypothetical protein	2	35	17.5	3.31573e-12
BAS0888	EmrB/QacA family drug resistance transporter	57	4	0.0701754	5.79855e-14
BAS0889	hypothetical protein	50	3	0.06	2.96122e-22
BAS0890	hypothetical protein	91	7	0.0769231	5.80982e-10
BAS0899	hypothetical protein	67	11	0.164179	0.0264522
BAS0901	CDP-diacylglycerol--serine O-phosphatidyltransferase	104	12	0.115385	0.000575556
BAS09074a	hypothetical protein	45	378	8.4	0.00188376
BAS0909	hypothetical protein	ND	18	CNTCLT	5.00741e-296
BAS0932	sensor histidine kinase/response regulator	14	1	0.0714286	0.000391756
BAS0973	UvrD/REP helicase	21	2	0.0952381	0.0013312
BAS1197	immune inhibitor A metalloprotease	28	297	10.6071	1.56127e-06
BAS1222	formate/nitrite transporter family protein	25	202	8.08	0.0119445
BAS1252	sensor histidine kinase KinD	16	125	7.8125	0.0334268
BAS1254	oligoendopeptidase F	9	129	14.3333	5.92417e-09
BAS1263	acetyltransferase	44	3	0.0681818	6.90398e-13
BAS1270	ribonucleotide-diphosphate reductase subunit beta	22	228	10.3636	0.000198667
BAS1282	hypothetical protein	12	105	8.75	0.00139908
BAS1289	N-acyl-L-amino acid amidohydrolase	32	4	0.125	0.000493793
BAS1301	TrkH family potassium uptake protein	25	4	0.16	0.0440052
BAS1307	branched-chain amino acid aminotransferase	20	188	9.4	0.000925137
BAS1311	2-isopropylmalate synthase	13	314	24.1538	1.17461e-24
BAS1312	3-isopropylmalate dehydrogenase	60	597	9.95	7.90073e-06
BAS1350	branched-chain amino acid transport system II carrier protein	8	142	17.75	6.37711e-14
BAS1363	penicillin-binding protein	31	3	0.0967742	5.91856e-06
BAS1391	hypothetical protein	153	1212	7.92157	0.000402195
BAS1394	ATP-dependent DNA helicase RecQ	32	5	0.15625	0.0257709
BAS1395	CAAX amino terminal protease family protein	13	0	0	8.11126e-25
BAS1401	glutamate dehydrogenase	26	190	7.30769	0.0397307
BAS1420	DNA-binding protein HU	65	2263	34.8154	1.82804e-66
BAS1422	heptaprenyl diphosphate synthase component I	1	19	19	9.30379e-11
BAS1432	menaquinol-cytochrome c reductase, iron-sulfur subunit	44	901	20.4773	1.14054e-18
BAS1433	cytochrome b6	101	688	6.81188	0.00919548
BAS1451	aspartate alpha-decarboxylase	77	13	0.168831	0.0379108
BAS1507	ribonuclease H	ND	21	CNTCLT	6.96917e-220
BAS1604	hypothetical protein	99	1980	20	3.34123e-27
BAS1605	hypothetical protein	44	821	18.6591	1.89195e-17
BAS1620	hypothetical protein	61	857	14.0492	3.96684e-08
BAS1625	asparagine synthetase	32	2	0.0625	4.75659e-12
BAS1672	hypothetical protein	ND	18	CNTCLT	9.42756e-53
BAS1718a	hypothetical protein	ND	41	CNTCLT	3.83758e-292
BAS1774	hypothetical protein	29	3	0.103448	5.91856e-06
BAS1812	NLP/P60 family protein	33	823	24.9394	9.41781e-36
BAS1820	aminoglycoside 6-adenylyltransferase	37	735	19.8649	2.05512e-17
BAS1870	hypothetical protein	30	4	0.133333	0.00108526
BAS1871	general stress protein	31	322	10.3871	5.92232e-05
BAS1897	phosphatase PhoE	47	7	0.148936	0.00465003
BAS1912	hypothetical protein	53	7	0.132075	0.00218008
BAS1919	hypothetical protein	50	670	13.4	2.61016e-08
BAS1920	hypothetical protein	67	724	10.806	7.0626e-05
BAS1995	bifunctional uroporphyrinogen-III methyltransferase/uroporphyrinogen-III synthase	13	253	19.4615	1.00136e-15
BAS1997	nitrite reductase	14	455	32.5	1.11006e-52
BAS2082	thymidylate synthase	73	11	0.150685	0.0094835
BAS2101	nitroreductase family protein	75	10	0.133333	0.0105732
BAS2111	alcohol dehydrogenase	277	3202	11.5596	1.09529e-05
BAS2123	permease	3	27	9	0.000182338
BAS2143	acetyltransferase	7	57	8.14286	0.00665974
BAS2157	hypothetical protein	40	7	0.175	0.0412085
BAS2189	2-methylcitrate dehydratase	20	346	17.3	7.80159e-12
BAS2191	acyl-CoA dehydrogenase	14	151	10.7857	0.000114202
BAS2193	methylmalonic acid semialdehyde dehydrogenase	15	176	11.7333	3.42056e-05
BAS2286	O-methyltransferase family protein	31	278	8.96774	0.00209712
BAS2296	acetyltransferase	31	1	0.0322581	4.96772e-76
BAS2312	marR family transcriptional regulator	ND	19	CNTCLT	2.38135e-296
BAS2316	hypothetical protein	3	83	27.6667	2.86463e-102
BAS2467	penicillin-binding protein	18	3	0.166667	0.0457142
BAS2478	alkaline D-peptidase	61	10	0.163934	0.0166561
BAS2590	short chain dehydrogenase	34	1	0.0294118	5.63003e-59
BAS2623	UvrD/REP helicase	39	0	0	4.08793e-176
BAS2721	hypothetical protein	1	25	25	4.19716e-75
BAS2850	hypothetical protein	42	2	0.047619	2.17172e-24
BAS2901	hypothetical protein	25	308	12.32	2.84286e-06
BAS2916	L-asparaginase	51	7	0.137255	0.0151433
BAS2984	hypothetical protein	ND	20	CNTCLT	4.15889e-57
BAS2993	bifunctional P-450:NADPH-P450 reductase 1	43	2	0.0465116	1.54386e-19
BAS3049	LacI family transcriptional regulator	40	1	0.025	1.54365e-44
BAS3112	quinone family NAD(P)H dehydrogenase	38	1	0.0263158	6.78117e-171
BAS3295	hypothetical protein	24	187	7.79167	0.00402252
BAS3379	oligopeptide ABC transporter substrate-binding protein	86	980	11.3953	1.81963e-08
BAS3408	aconitate hydratase	10	101	10.1	0.00244881
BAS3481	hypothetical protein	55	7	0.127273	0.00361533
BAS3526	hypothetical protein	54	9	0.166667	0.0431583
BAS3603	hypothetical protein	ND	20	CNTCLT	4.15889e-57
BAS3621	(dimethylallyl)adenosine tRNA methylthiotransferase	3	143	47.6667	1.07775e-201
BAS3627	phosphodiesterase	13	133	10.2308	0.000537127
BAS3633	ACT domain-containing protein	51	6	0.117647	0.000230427
BAS3659	30S ribosomal protein S15	95	5711	60.1158	5.50923e-216
BAS3702	3-ketoacyl-ACP reductase	36	440	12.2222	8.35857e-06
BAS3710	hypothetical protein	112	12	0.107143	0.000115221
BAS3713	serine/threonine protein kinase	12	108	9	0.00755901
BAS3731	hypothetical protein	93	3	0.0322581	2.00506e-92
BAS3790	hypothetical protein	59	4	0.0677966	3.82153e-14
BAS3840	hypothetical protein	30	205	6.83333	0.0451811
BAS3875	transglutaminase	134	21	0.156716	0.00407308
BAS3881	branched-chain alpha-keto acid dehydrogenase E2 subunit	12	114	9.5	0.00167388
BAS3900	short chain dehydrogenase	34	266	7.82353	0.0245426
BAS3932	acetyl-CoA acetyltransferase	31	524	16.9032	1.66018e-13
BAS3934	hypothetical protein	279	1992	7.13978	0.00248245
BAS3982	sodium-dependent symporter family protein	14	119	8.5	0.00596693
BAS3988	ABC transporter ATP-binding protein	17	2	0.117647	0.00657968
BAS4012	hypothetical protein	138	32	0.231884	0.0441421
BAS4016	hypothetical protein	231	20	0.0865801	1.32117e-09
BAS4022	hypothetical protein	11	67	6.09091	0.0276178
BAS4052	peptidase T	14	123	8.78571	0.00595308
BAS4065	branched-chain alpha-keto acid dehydrogenase E2 subunit	54	368	6.81481	0.00880023
BAS4067	3-methyl-2-oxobutanoate dehydrogenase	54	362	6.7037	0.0158547
BAS4068	dihydrolipoamide dehydrogenase	16	205	12.8125	1.47828e-06
BAS4069	butyrate kinase	23	197	8.56522	0.00787124
BAS4070	leucine dehydrogenase	11	460	41.8182	4.76763e-95
BAS4131	glycine cleavage system aminomethyltransferase T	24	294	12.25	1.3921e-05
BAS4133	hypothetical protein	3	46	15.3333	1.31558e-10
BAS4146	hypothetical protein	35	444	12.6857	2.14846e-06
BAS4172	phosphate ABC transporter permease	23	3	0.130435	0.00175694
BAS4176	hypothetical protein	47	5	0.106383	0.000379105
BAS4194	RNA polymerase sigma factor RpoD	112	761	6.79464	0.00419859
BAS4207	gatB/Yqey domain-containing protein	113	1370	12.1239	3.1376e-08
BAS4208	30S ribosomal protein S21	652	7356	11.2822	6.73268e-09
BAS4213	molecular chaperone DnaK	26	259	9.96154	3.6425e-05
BAS4229	hypothetical protein	63	2	0.031746	1.79417e-66
BAS4254	pterin-4-alpha-carbinolamine dehydratase	6627	437	0.0659424	3.45668e-42
BAS4259	acyl dehydratase MaoC	42	842	20.0476	8.25872e-20
BAS4264	iron ABC transporter permease	36	3	0.0833333	1.75004e-06
BAS4298	histidyl-tRNA synthetase	40	4	0.1	0.000478907
BAS4411	4-hydroxybenzoyl-CoA thioesterase	2	79	39.5	4.39582e-134
BAS4413	succinate dehydrogenase flavoprotein subunit	32	313	9.78125	2.06899e-05
BAS4420	enoyl-CoA hydratase	40	369	9.225	0.00299607
BAS4445	branched-chain amino acid transport system II carrier protein	37	3	0.0810811	1.3388e-06
BAS4464	EmrB/QacA family drug resistance transporter	29	3	0.103448	0.00229536
BAS4483	sensory box histidine kinase PhoR	37	4	0.108108	9.49662e-05
BAS4492	pyruvate kinase	23	175	7.6087	0.0118317
BAS4559	lipoprotein	84	11	0.130952	0.00202595
BAS4560	acetyl-CoA synthetase	13	185	14.2308	2.18986e-08
BAS4597	pullulanase	35	5	0.142857	0.0133558
BAS4612	glucose-1-dehydrogenase	28	217	7.75	0.0191658
BAS4643	ABC transporter ATP-binding protein	69	11	0.15942	0.0259762
BAS4646	hypothetical protein	15	2	0.133333	0.00123239
BAS4662	ATP synthase protein I	69	1106	16.029	1.43843e-10
BAS4702	hypothetical protein	19	106	5.57895	0.0493891
BAS4710	hypothetical protein	76	1230	16.1842	5.47455e-11
BAS4711	hypothetical protein	414	2805	6.77536	0.0051986
BAS4722	ABC transporter permease	39	4	0.102564	0.000376105
BAS4742	hypothetical protein	49	5	0.102041	8.37994e-07
BAS4754	cold shock protein CspD	50	2081	41.62	1.09796e-112
BAS4762	L-lactate dehydrogenase	187	3108	16.6203	2.47538e-16
BAS4768	hypothetical protein	43	537	12.4884	6.51773e-08
BAS4780	sporulation inhibitor KapD	105	12	0.114286	0.000289518
BAS4795	mutT/nudix family protein	41	6	0.146341	0.00464629
BAS4823	spore coat protein CotS	23	317	13.7826	2.18335e-07
BAS4826	quinone family NAD(P)H dehydrogenase	41	3	0.0731707	4.96094e-12
BAS4836	transcriptional activator tipA	35	505	14.4286	4.07995e-08
BAS4867	hypothetical protein	61	1172	19.2131	1.42068e-24
BAS4869	L-lactate dehydrogenase	53	2810	53.0189	6.40152e-237
BAS4903	methionyl-tRNA synthetase	51	7	0.137255	0.00325785
BAS4935	pyridine nucleotide-disulfide oxidoreductase	84	527	6.27381	0.0142028
BAS4949	iron ABC transporter ATP-binding protein	57	2	0.0350877	1.09067e-37
BAS4985	phosphopyruvate hydratase	300	2138	7.12667	0.0411852
BAS4986	phosphoglyceromutase	154	1534	9.96104	0.000105028
BAS4987	triosephosphate isomerase	61	601	9.85246	6.09969e-05
BAS4988	phosphoglycerate kinase	114	1388	12.1754	1.09348e-10
BAS4989	glyceraldehyde-3-phosphate dehydrogenase	241	2419	10.0373	0.00019882
BAS4990	gapA transcriptional regulator CggR	23	854	37.1304	5.11805e-70
BAS5001	phosphocarrier protein Chr	79	11	0.139241	0.00328011
BAS5035	cytochrome c-551	122	10	0.0819672	5.24706e-11
BAS5036	hypothetical protein	4	96	24	1.20819e-71
BAS5039	ribosomal subunit interface protein	1064	17694	16.6297	4.39677e-07
BAS5042	competence protein ComF	37	5	0.135135	0.0259762
BAS5044	hypothetical protein	129	2349	18.2093	9.0973e-18
BAS5050	glycoside hydrolase	64	5	0.078125	5.63242e-10
BAS5066	hypothetical protein	64	7	0.109375	0.000149428
BAS5069	LysR family transcriptional regulator	72	10	0.138889	0.00501144
BAS5078	hypothetical protein	ND	30	CNTCLT	5.00741e-296
BAS5093	hypothetical protein	7	57	8.14286	0.0157391
BAS5113	DNA-binding response regulator	142	10	0.0704225	5.82013e-12
BAS5137	UDP-N-acetylglucosamine 1-carboxyvinyltransferase	3	94	31.3333	3.94666e-53
BAS5142	NADH dehydrogenase subunit L	36	6	0.166667	0.0470187
BAS5149	NADH dehydrogenase subunit B	149	10	0.0671141	1.20469e-13
BAS5157	ATP synthase F0F1 subunit alpha	40	279	6.975	0.00835975
BAS5158	ATP synthase F0F1 subunit delta	84	12	0.142857	0.00664604
BAS5159	ATP synthase F0F1 subunit B	9	128	14.2222	3.21609e-13
BAS5180	50S ribosomal protein L31	69	1318	19.1014	1.98218e-17
BAS5184	fructose-bisphosphate aldolase	47	334	7.10638	0.0210128
BAS5226	4-oxalocrotonate tautomerase	256	2102	8.21094	0.00160315
BAS5268	hypothetical protein	29	827	28.5172	4.20751e-56
BAS5287	glycosyl transferase	41	4	0.097561	4.11454e-06
BAS5297	major facilitator family transporter protein	20	3	0.15	0.0113383
BAS5301	hypothetical protein	9	78	8.66667	0.0038286
BAS5316	hypothetical protein	5	99	19.8	4.3568e-26
BAS5319	DNA-binding response regulator YycF	3	72	24	6.74861e-56
*ND = not detected
†CNTCLT = cannot calculate due to denomitor value being "0"

## Sheet: 34F2-Fe vs BCD-Fe
Gene	Product	Expression 34F2-Fe	Expression BCD-Fe	Fold change	q value
BAS0078	CtsR family transcriptional regulator	60	1460	24.3333	3.06439e-28
BAS0079	hypothetical protein	6	104	17.3333	1.33489e-18
BAS0081	negative regulator of genetic competence ClpC/MecB	15	341	22.7333	3.78508e-32
BAS0104	hypothetical protein	86	13	0.151163	0.0126531
BAS0148	spore germination protein GerD	63	1025	16.2698	7.24513e-15
BAS0325	transcriptional regulator domain-containing protein	27	305	11.2963	2.70116e-06
BAS0326	Na+/H+ antiporter NhaC	11	121	11	0.000142157
BAS0337	pyridine nucleotide-disulfide oxidoreductase family protein	28	320	11.4286	1.5584e-05
BAS0414	RNA methyltransferase	13	326	25.0769	1.62378e-29
BAS0456	hypothetical protein	4	73	18.25	3.08015e-11
BAS0481	formate acetyltransferase	16	431	26.9375	3.05508e-46
BAS0482	pyruvate formate-lyase-activating enzyme	251	1910	7.60956	0.0001892
BAS0635	ribose ABC transporter permease	56	192	3.42857	0.0245491
BAS0636	ribose ABC transporter substrate-binding protein	6	49	8.16667	0.00427325
BAS0784	PTS system sucrose-specific transporter subunit IIBC	16	116	7.25	0.0496505
BAS1284	dltD protein	4	171	42.75	1.9836e-101
BAS1295	multidrug efflux protein	10	168	16.8	8.01098e-12
BAS1350	branched-chain amino acid transport system II carrier protein	12	262	21.8333	7.21905e-24
BAS1357	nitric oxide dioxygenase	26	363	13.9615	4.08459e-09
BAS1368	hypothetical protein	4	54	13.5	6.00832e-10
BAS1420	DNA-binding protein HU	48	655	13.6458	2.75995e-09
BAS1462	hypothetical protein	194	12	0.0618557	2.87915e-16
BAS1481	hypothetical protein	122	1323	10.8443	2.77046e-05
BAS1604	hypothetical protein	39	1575	40.3846	6.63602e-86
BAS1605	hypothetical protein	28	774	27.6429	2.41324e-46
BAS1707	dehydrogenase	139	16	0.115108	0.00402802
BAS1756	pyrimidine-nucleoside phosphorylase	1	28	28	9.54982e-28
BAS1790	acyl dehydratase MaoC	62	5	0.0806452	1.36027e-10
BAS1842	hypothetical protein	25	190	7.6	0.025588
BAS1866	ribosome-associated GTPase	12	84	7	0.0299484
BAS2111	alcohol dehydrogenase	21	727	34.619	1.16784e-59
BAS2167	hypothetical protein	12	1	0.0833333	2.15106e-06
BAS2320	hypothetical protein	34	328	9.64706	0.000463556
BAS2411	hypothetical protein	25	179	7.16	0.00814509
BAS2438	hypothetical protein	31	247	7.96774	0.00259988
BAS2709	hypothetical protein	16	525	32.8125	4.16557e-56
BAS2761	hypothetical protein	216	31	0.143519	0.00660871
BAS3575	heavy metal-transporting ATPase	6	102	17	7.95712e-14
BAS3659	30S ribosomal protein S15	216	2422	11.213	1.20505e-06
BAS3701	acyl carrier protein	172	4329	25.1686	2.33122e-40
BAS3836	prophage LambdaBa02, site-specific recombinase phage integrase family protein	29	225	7.75862	0.00955526
BAS3840	hypothetical protein	68	483	7.10294	0.00913339
BAS3856	cytochrome c oxidase subunit II	3	56	18.6667	3.92727e-29
BAS3857	protoheme IX farnesyltransferase	6	52	8.66667	0.00251478
BAS3872	hypothetical protein	371	10983	29.6038	1.06031e-150
BAS3876	hypothetical protein	28	201	7.17857	0.00820637
BAS3895	hypothetical protein	13	1	0.0769231	1.75654e-292
BAS3989	hypothetical protein	77	691	8.97403	0.000182749
BAS4129	glycine dehydrogenase subunit 2	13	166	12.7692	1.52148e-06
BAS4208	30S ribosomal protein S21	280	2653	9.475	0.000240284
BAS4276	uridine kinase	15	2	0.133333	0.00503029
BAS4415	hypothetical protein	79	825	10.443	1.48037e-05
BAS4424	iron ABC transporter substrate-binding protein	32	601	18.7812	1.38649e-17
BAS4485	acyl dehydratase MaoC	17	128	7.52941	0.0114017
BAS4523	universal stress protein	83	1185	14.2771	1.94757e-11
BAS4662	ATP synthase protein I	52	1235	23.75	5.79779e-28
BAS4701	hypothetical protein	35	671	19.1714	2.76464e-17
BAS4768	hypothetical protein	81	593	7.32099	0.0235739
BAS4823	spore coat protein CotS	27	464	17.1852	8.49842e-13
BAS4838	hypothetical protein	9	90	10	0.000104865
BAS4866	PAP2 family protein	105	2765	26.3333	2.23384e-43
BAS4904	hypothetical protein	41	709	17.2927	1.61472e-15
BAS4935	pyridine nucleotide-disulfide oxidoreductase	47	490	10.4255	1.16499e-05
BAS4985	phosphopyruvate hydratase	40	292	7.3	0.0128416
BAS4986	phosphoglyceromutase	14	309	22.0714	1.56419e-22
BAS5226	4-oxalocrotonate tautomerase	177	3707	20.9435	1.42498e-23
BAS5235	hypothetical protein	5	164	32.8	1.43964e-83

## Sheet: 34F2-Bic vs BCD-Bic
Gene	Product	Expression 34F2-Bic	Expression BCD-Bic	Fold change	q value
BAS0109	30S ribosomal protein S10	1	21	21	9.39695e-197
BAS0123	30S ribosomal protein S14	4	166	41.5	6.92812e-229
BAS0248	ABC transporter ATP-binding protein	7	76	10.8571	3.42986e-05
BAS0289	hypothetical protein	90	1488	16.5333	3.2123e-12
BAS0414	RNA methyltransferase	16	126	7.875	0.0129447
BAS0475	hypothetical protein	1	24	24	4.03523e-111
BAS0517	sensory box/GGDEF family protein	15	110	7.33333	0.0317034
BAS0638	immune inhibitor A metalloprotease	21	123	5.85714	0.0257015
BAS0923	hypothetical protein	21	184	8.7619	0.000534688
BAS0962	hypothetical protein	6	247	41.1667	6.42753e-203
BAS0971	EmrB/QacA family drug resistance transporter	35	240	6.85714	0.00467795
BAS1008	TetR family transcriptional regulator	31	2	0.0645161	1.65728e-10
BAS1035	RNA polymerase sigma factor	25	160	6.4	0.0349126
BAS1110	hypothetical protein	30	209	6.96667	0.0330618
BAS1252	sensor histidine kinase KinD	17	408	24	2.12251e-26
BAS1481	hypothetical protein	212	1397	6.58962	0.00536027
BAS1502	hypothetical protein	5	59	11.8	3.59718e-08
BAS1508	aldolase 1 epimerase LacX	31	5	0.16129	0.00895562
BAS1560	flagellar MS-ring protein	7	45	6.42857	0.0286157
BAS1604	hypothetical protein	43	601	13.9767	5.33634e-08
BAS1813	alpha/beta hydrolase	66	10	0.151515	0.0280711
BAS1919	hypothetical protein	27	187	6.92593	0.0150214
BAS2013	single-stranded DNA-binding protein	11	89	8.09091	0.00241511
BAS2286	O-methyltransferase family protein	41	504	12.2927	1.98667e-06
BAS2318a	hypothetical protein	1	44	44	1.20078e-274
BAS2617	hypothetical protein	49	8	0.163265	0.0143885
BAS2618	hypothetical protein	4	33	8.25	0.000657262
BAS2901	hypothetical protein	37	375	10.1351	0.000409673
BAS2966	ABC transporter ATP-binding protein	63	7	0.111111	0.00012205
BAS3038	LysR family transcriptional regulator	29	5	0.172414	0.036025
BAS3418	acetyl-CoA acetyltransferase	43	484	11.2558	1.60433e-07
BAS3601	alpha/beta hydrolase	2	42	21	3.22668e-40
BAS3614	bacteriocin ABC transporter permease subunit	48	4	0.0833333	1.15998e-08
BAS3872	hypothetical protein	67	2834	42.2985	7.61616e-128
BAS3919	maltose operon transcriptional repressor	17	209	12.2941	2.45435e-06
BAS3989	hypothetical protein	21	261	12.4286	1.61225e-06
BAS4085	bifunctional 5,10-methylene-tetrahydrofolate dehydrogenase/ 5,10-methylene-tetrahydrofolate cyclohydrolase	9	60	6.66667	0.0414511
BAS4194	RNA polymerase sigma factor RpoD	73	945	12.9452	1.9913e-11
BAS4254	pterin-4-alpha-carbinolamine dehydratase	8454	1518	0.17956	5.48146e-12
BAS4310	hypothetical protein	83	6	0.0722892	3.41379e-12
BAS4415	hypothetical protein	51	718	14.0784	1.04061e-08
BAS4513	acetyltransferase	62	2	0.0322581	4.20747e-128
BAS4530	hypothetical protein	39	257	6.58974	0.0242553
BAS4585	DNA translocase FtsK	7	65	9.28571	0.00411324
BAS4604	hypothetical protein	4	26	6.5	0.0230789
BAS4613	glucose uptake protein	29	240	8.27586	0.00631734
BAS4630	spore germination protein GerHA	7	82	11.7143	2.90941e-05
BAS4662	ATP synthase protein I	142	1091	7.6831	0.000506722
BAS4768	hypothetical protein	1237	176	0.14228	0.00589182
BAS4781	arsenical pump family protein	13	89	6.84615	0.0354866
BAS4855	ABC transporter ATP-binding protein	4	76	19	1.2856e-18
BAS4904	hypothetical protein	2	128	64	6.85649e-250
BAS4934	hypothetical protein	55	465	8.45455	0.00433828
BAS4935	pyridine nucleotide-disulfide oxidoreductase	28	438	15.6429	1.66597e-10
BAS5020	merR family transcriptional regulator	1	68	68	7.25353e-280
BAS5069	LysR family transcriptional regulator	31	214	6.90323	0.045992
BAS5073	cytochrome d ubiquinol oxidase subunit I	2	32	16	9.07911e-12
BAS5096	helicase	5	47	9.4	0.000231526
BAS5151	sensory box/GGDEF family protein	8	59	7.375	0.0180075
BAS5313	hypothetical protein	1	36	36	1.0525e-208
BAS5332	stage 0 sporulation protein J	66	2	0.030303	5.36623e-71

## Sheet: 34F2-Glu vs BCD-Glu
Gene	Product	Expression 34F2-Glu	Expression BCD-Glu	Fold change	q value
BAS0004	recombination protein F	1	23	23	1.7812e-69
BAS0021	DNA polymerase III subunits gamma and tau	1	20	20	5.43841e-15
BAS0033	hypothetical protein	75	5	0.0666667	5.0277e-11
BAS0158	phosphoglucosamine mutase	2	15	7.5	0.0236058
BAS0236	4'-phosphopantetheinyl transferase	68	2	0.0294118	7.9155e-64
BAS0237	lipoprotein	34	1	0.0294118	3.20019e-27
BAS0259	hypothetical protein	137	6	0.0437956	4.91445e-30
BAS0277	adenylosuccinate lyase	26	1	0.0384615	7.50625e-27
BAS0346	hypothetical protein	7	46	6.57143	0.0217619
BAS0391	cation transporter E1-E2 family ATPase	27	2	0.0740741	3.88907e-06
BAS0441	prophage LambdaBa04, DNA binding protein	5	135	27	3.11514e-109
BAS0660	xanthine/uracil permease family protein	79	9	0.113924	0.00373207
BAS0680	ferrous iron transport protein A	12	88	7.33333	0.00395074
BAS0704	potassium-transporting ATPase subunit B	47	5	0.106383	0.00107128
BAS0832	long-chain-fatty-acid--CoA ligase	24	1	0.0416667	7.33286e-176
BAS0962	hypothetical protein	15	122	8.13333	0.000318256
BAS0974	peptidyl-prolyl isomerase	5	126	25.2	1.72549e-30
BAS1128	hypothetical protein	35	2	0.0571429	9.3732e-10
BAS1197	immune inhibitor A metalloprotease	7	56	8	0.0307671
BAS1212	lipoprotein	2	71	35.5	3.58756e-61
BAS1300	proton/glutamate symporter family protein	17	2	0.117647	0.0210629
BAS1481	hypothetical protein	14	276	19.7143	6.67665e-26
BAS1503	acetyltransferase	35	5	0.142857	0.012165
BAS1604	hypothetical protein	50	999	19.98	1.39919e-16
BAS1647	cytochrome c-type biogenesis protein CcdA	94	12	0.12766	0.00818295
BAS1686	hypothetical protein	90	9	0.1	4.36503e-06
BAS1722	major facilitator family transporter protein	45	5	0.111111	0.00208965
BAS1806	transport ATP-binding protein CydD	3	27	9	0.000250793
BAS1958	hypothetical protein	1	25	25	6.91765e-24
BAS2265	hypothetical protein	3	16	5.33333	0.0378529
BAS2721	hypothetical protein	97	9	0.0927835	7.49872e-05
BAS3373	hypothetical protein	19	2	0.105263	0.000601554
BAS3482	hypothetical protein	38	2	0.0526316	1.7592e-21
BAS3509	hypothetical protein	21	1	0.047619	2.51995e-204
BAS3550	transcriptional repressor GlnR	72	1	0.0138889	8.66824e-301
BAS3701	acyl carrier protein	129	1635	12.6744	2.84679e-06
BAS3739	dihydroorotase	1	16	16	6.4322e-10
BAS3872	hypothetical protein	735	2571	3.49796	1.38746e-05
BAS4022	hypothetical protein	110	14	0.127273	0.00636639
BAS4074	glycerophosphoryl diester phosphodiesterase	51	3	0.0588235	3.91205e-12
BAS4076	stage 0 sporulation protein A	67	8	0.119403	0.00322188
BAS4194	RNA polymerase sigma factor RpoD	72	425	5.90278	0.0293484
BAS4253	phenylalanine 4-monooxygenase	61	2	0.0327869	1.4243e-41
BAS4413	succinate dehydrogenase flavoprotein subunit	3	54	18	3.01721e-16
BAS4838	hypothetical protein	16	1	0.0625	3.3665e-08
BAS4903	methionyl-tRNA synthetase	1	48	48	1.61387e-271
BAS5130	lipoprotein	9	114	12.6667	2.70581e-09
BAS5150	NADH dehydrogenase subunit A	1	56	56	3.1039e-242
BAS5155	ATP synthase F0F1 subunit beta	24	2	0.0833333	9.41509e-05
