# Supplementary material for: Changes in Bacillus anthracis CodY regulation under host-specific environmental factor deprived conditions
Source: BMC Genomics. 2016 Aug 17;17:645. doi: 10.1186/s12864-016-3004-8 (PMC4987991; doi:10.1186/s12864-016-3004-8)
Supplement: Additional file 2: — Dataset S2. Differentially expressed genes of B. anthracis Sterne 34 F2 in various deprived conditions. (XLSX 23 kb) [file 12864_2016_3004_MOESM2_ESM.xlsx]

## Sheet: 34F2R vs 34F2-Fe
Gene	Product	Expression 34F2R	Expression 34F2-Fe	Fold change	q value
BAS0078	CtsR family transcriptional regulator	446	60	0.134529	0.0291283
BAS0081	negative regulator of genetic competence ClpC/MecB	140	15	0.107143	0.00013939
BAS0107	elongation factor G	87	6	0.0689655	4.74609e-09
BAS0108	elongation factor Tu	170	21	0.123529	0.013918
BAS0133	translation initiation factor IF-1	49	8	0.163265	0.00568983
BAS0253	molecular chaperone GroEL	494	15	0.0303644	1.29312e-50
BAS0387	tellurium resistance protein	83	8	0.0963855	4.98618e-07
BAS0481	formate acetyltransferase	281	16	0.0569395	1.31987e-17
BAS0563	arsR family transcriptional regulator	6	85	14.1667	1.78886e-13
BAS0636	ribose ABC transporter substrate-binding protein	130	6	0.0461538	2.31037e-25
BAS0886	hypothetical protein	2	27	13.5	1.7189e-07
BAS1269	ribonucleoside-diphosphate reductase subunit alpha, group I intron-containing	17	2	0.117647	0.00710976
BAS1720	hypothetical protein	4	40	10	6.26839e-07
BAS1721	acetyltransferase	53	6	0.113208	0.000258734
BAS2111	alcohol dehydrogenase	277	21	0.0758123	6.45201e-07
BAS2208	nonribosomal peptide synthetase DhbF	8	55	6.875	0.0194963
BAS3295	hypothetical protein	24	316	13.1667	1.6065e-09
BAS3314	bile acid transporter family protein	22	3	0.136364	0.0127571
BAS3872	hypothetical protein	2159	371	0.171839	0.000609489
BAS3875	transglutaminase	134	18	0.134328	0.0138748
BAS3876	hypothetical protein	235	28	0.119149	0.000589561
BAS3895	hypothetical protein	1	13	13	1.16602e-162
BAS4069	butyrate kinase	23	3	0.130435	0.0159294
BAS4129	glycine dehydrogenase subunit 2	144	13	0.0902778	6.30052e-05
BAS4194	RNA polymerase sigma factor RpoD	112	11	0.0982143	7.96684e-05
BAS4254	pterin-4-alpha-carbinolamine dehydratase	6627	223	0.0336502	7.94794e-59
BAS4267	bifunctional acetaldehyde-CoA/alcohol dehydrogenase	330	58	0.175758	0.0271294
BAS4355	valyl-tRNA synthetase	35	1	0.0285714	1.40051e-155
BAS4985	phosphopyruvate hydratase	300	40	0.133333	0.00848228
BAS4986	phosphoglyceromutase	154	14	0.0909091	7.17855e-05
BAS5015	excinuclease ABC subunit A	41	4	0.097561	0.00217879
BAS5039	ribosomal subunit interface protein	1064	87	0.0817669	2.60913e-07
BAS5154	ATP synthase F0F1 subunit epsilon	569	61	0.107206	0.00195813
BAS5155	ATP synthase F0F1 subunit beta	177	21	0.118644	0.00462581
BAS5194	ferredoxin, 4Fe-4S	53	6	0.113208	0.00832438
BAS5225	hypothetical protein	3	39	13	1.86962e-14

## Sheet: 34F2R vs 34F2-Bic
Gene	Product	Expression 34F2R	Expression 34F2-Bic	Fold change	q value
BAS0253	molecular chaperone GroEL	494	20	0.0404858	3.69757e-26
BAS0269	undecaprenyl pyrophosphate phosphatase	213	24	0.112676	0.00385303
BAS0337	pyridine nucleotide-disulfide oxidoreductase family protein	9	60	6.66667	0.0393074
BAS0382	prolyl-tRNA synthetase	1	17	17	3.37032e-35
BAS0471	glutaminase	1	14	14	5.36787e-05
BAS0886	hypothetical protein	2	71	35.5	2.88195e-61
BAS0923	hypothetical protein	1	21	21	1.17499e-68
BAS0938	hypothetical protein	18	448	24.8889	5.91474e-42
BAS0975	hypothetical protein	395	24	0.0607595	6.29849e-14
BAS2102	lipoprotein	14	1	0.0714286	1.05117e-209
BAS2111	alcohol dehydrogenase	277	15	0.0541516	3.86775e-15
BAS2972	arsenical-resistance protein	19	2	0.105263	0.0127872
BAS3859	pyruvate carboxylase	116	7	0.0603448	1.15005e-08
BAS3872	hypothetical protein	2159	67	0.0310329	6.64116e-68
BAS3989	hypothetical protein	169	21	0.12426	0.0134606
BAS4022	hypothetical protein	11	86	7.81818	0.000833267
BAS4267	bifunctional acetaldehyde-CoA/alcohol dehydrogenase	330	36	0.109091	5.21432e-07
BAS4768	hypothetical protein	43	1237	28.7674	8.09151e-52
BAS4904	hypothetical protein	88	2	0.0227273	1.52199e-108
BAS4987	triosephosphate isomerase	61	1	0.0163934	5.59344e-242
BAS5020	merR family transcriptional regulator	39	1	0.025641	2.16673e-78
BAS5039	ribosomal subunit interface protein	1064	71	0.0667293	1.9036e-10
BAS5040	cold shock protein CspC	33	1	0.030303	2.43275e-208
BAS5095	hypothetical protein	40	6	0.15	0.0326722
BAS5136	stage II sporulation protein D	172	18	0.104651	0.000856356
BAS5155	ATP synthase F0F1 subunit beta	177	19	0.107345	0.00345652
BAS5301	hypothetical protein	9	218	24.2222	2.5653e-29
BAS5333	sporulation initiation inhibitor protein Soj	105	7	0.0666667	6.38293e-11

## Sheet: 34F2R vs 34F2-Glu
Synonym	Product	Expression 34F2R	Expression 34F2-Glu	Fold change	q value
BAS0004	recombination protein F	17	1	0.0588235	9.16703e-39
BAS0009	hypothetical protein	119	10	0.0840336	4.82909e-06
BAS0021	DNA polymerase III subunits gamma and tau	44	1	0.0227273	2.42748e-83
BAS0100	50S ribosomal protein L7/L12	9	82	9.11111	2.81741e-05
BAS0166	6-phosphogluconate dehydrogenase	1	30	30	8.45922e-43
BAS0227	fumarylacetoacetate hydrolase family protein	2	28	14	7.3346e-13
BAS0239	hypothetical protein	141	17	0.120567	0.00122302
BAS0251	CAAX amino terminal protease family protein	86	5	0.0581395	5.89195e-19
BAS0253	molecular chaperone GroEL	494	13	0.0263158	4.73636e-73
BAS0481	formate acetyltransferase	281	29	0.103203	2.16468e-05
BAS0482	pyruvate formate-lyase-activating enzyme	648	118	0.182099	0.0446708
BAS0489	hypothetical protein	1	27	27	2.03909e-183
BAS0596	amino acid permease	102	11	0.107843	0.00102426
BAS0614	hypothetical protein	2	21	10.5	0.000107369
BAS0680	ferrous iron transport protein A	1	12	12	7.37301e-40
BAS0877	merR family transcriptional regulator	6	42	7	0.00520447
BAS0886	hypothetical protein	2	70	35	3.87278e-59
BAS0951	glyoxylase	28	3	0.107143	0.00211778
BAS1040	DNA-binding response regulator	75	10	0.133333	0.0075225
BAS1069	fumarylacetoacetate hydrolase family protein	22	1	0.0454545	1.42431e-231
BAS1121	pseudouridine synthase	90	14	0.155556	0.0460609
BAS1191	signal peptidase I	3	52	17.3333	2.36466e-16
BAS1212	lipoprotein	32	2	0.0625	2.90113e-10
BAS1228	PadR family transcriptional regulator	1	16	16	2.03909e-183
BAS1515	hypothetical protein	1	16	16	2.3488e-84
BAS1601	TetR family transcriptional regulator	3	63	21	2.11534e-38
BAS1654	hypothetical protein	7	62	8.85714	0.0018265
BAS1712	short chain dehydrogenase	2	44	22	7.23087e-22
BAS1720	hypothetical protein	4	47	11.75	8.03745e-10
BAS1745	hypothetical protein	4	36	9	0.00118769
BAS1756	pyrimidine-nucleoside phosphorylase	196	26	0.132653	0.0257785
BAS1902	polysaccharide biosynthesis family protein	22	2	0.0909091	0.000198101
BAS1965	quinone oxidoreductase	3	64	21.3333	9.59024e-22
BAS2123	permease	3	18	6	0.0446708
BAS2170	hypothetical protein	1	20	20	2.85862e-214
BAS2171	hypothetical protein	41	338	8.2439	0.00475903
BAS2304	TetR family transcriptional regulator	5	36	7.2	0.00160519
BAS2668	sensor histidine kinase SrrB	2	18	9	0.00814799
BAS2901	hypothetical protein	25	241	9.64	0.000685794
BAS3027	sensor histidine kinase	3	29	9.66667	2.14445e-05
BAS3337	mutT/nudix family protein	90	8	0.0888889	5.50941e-07
BAS3429	hypothetical protein	5	64	12.8	2.10108e-10
BAS3519	hypothetical protein	6	50	8.33333	0.000989718
BAS3739	dihydroorotase	18	1	0.0555556	3.19216e-12
BAS3859	pyruvate carboxylase	116	15	0.12931	0.00472136
BAS3872	hypothetical protein	2159	735	0.340435	0.000678708
BAS4022	hypothetical protein	11	110	10	2.61457e-06
BAS4068	dihydrolipoamide dehydrogenase	16	1	0.0625	4.31875e-10
BAS4103	3-dehydroquinate dehydratase	56	2	0.0357143	1.83065e-62
BAS4104	hypothetical protein	5	59	11.8	1.48498e-11
BAS4254	pterin-4-alpha-carbinolamine dehydratase	6627	2663	0.401841	0.0138417
BAS4267	bifunctional acetaldehyde-CoA/alcohol dehydrogenase	330	14	0.0424242	2.493e-25
BAS4411	4-hydroxybenzoyl-CoA thioesterase	2	106	53	1.33738e-258
BAS4413	succinate dehydrogenase flavoprotein subunit	32	3	0.09375	2.23563e-05
BAS4418	electron transfer flavoprotein subunit alpha	57	1	0.0175439	9.11645e-230
BAS4495	acetyl-CoA carboxylase subunit beta	71	5	0.0704225	5.42335e-13
BAS4540	inorganic polyphosphate/ATP-NAD kinase	252	23	0.0912698	3.99726e-05
BAS4762	L-lactate dehydrogenase	187	22	0.117647	0.00715888
BAS4774	alpha/beta hydrolase	40	4	0.1	0.000249701
BAS4777	superoxide dismutase, Cu-Zn	77	9	0.116883	0.00158948
BAS4825	acetyltransferase	6	57	9.5	5.87609e-06
BAS4875	acyl-CoA dehydrogenase	78	10	0.128205	0.0117865
BAS4957	carboxylesterase	32	5	0.15625	0.0126796
BAS4981	HK97 family phage major capsid protein	21	1	0.047619	2.62784e-10
BAS4983	hypothetical protein	35	5	0.142857	0.0131997
BAS4985	phosphopyruvate hydratase	300	42	0.14	0.0106088
BAS5008	hypothetical protein	6	73	12.1667	2.7255e-06
BAS5147	NADH dehydrogenase subunit D	114	4	0.0350877	2.58194e-43
BAS5155	ATP synthase F0F1 subunit beta	177	24	0.135593	0.0332144
BAS5189	TetR family transcriptional regulator	13	137	10.5385	3.36314e-05
BAS5333	sporulation initiation inhibitor protein Soj	105	8	0.0761905	2.64376e-08
