# Supplementary material for: Changes in Bacillus anthracis CodY regulation under host-specific environmental factor deprived conditions
Source: BMC Genomics. 2016 Aug 17;17:645. doi: 10.1186/s12864-016-3004-8 (PMC4987991; doi:10.1186/s12864-016-3004-8)
Supplement: Additional file 3: — Dataset S3. Differentially expressed genes of codY-deleted B. anthracis Sterne BCD22 in various deprived conditions. (XLSX 74 kb) [file 12864_2016_3004_MOESM3_ESM.xlsx]

## Sheet: BCDR vs BCD-Fe
Gene	Product	Expression BCDR	Expression BCD-Fe	Fold change	q value
BAS0006	DNA gyrase subunit A	56	6	0.107143	0.00344741
BAS0015	seryl-tRNA synthetase	51	3	0.0588235	4.54909e-11
BAS0034	GIY-YIG nuclease superfamily protein	6	45	7.5	0.000316875
BAS0037	methionyl-tRNA synthetase	52	7	0.134615	0.0252222
BAS0047	regulatory protein SpoVG	3100	400	0.129032	2.59935e-06
BAS0079	hypothetical protein	708	104	0.146893	0.00163564
BAS0082	DNA repair protein RadA	87	11	0.126437	0.0127904
BAS0084	hypothetical protein	113	16	0.141593	0.0437484
BAS0085	2-C-methyl-D-erythritol 4-phosphate cytidylyltransferase	150	15	0.1	5.49149e-05
BAS0100	50S ribosomal protein L7/L12	456	45	0.0986842	0.000139568
BAS0102	DNA-directed RNA polymerase subunit beta	174	4	0.0229885	1.28373e-85
BAS0103	DNA-directed RNA polymerase subunit beta'	255	13	0.0509804	6.32521e-29
BAS0104	hypothetical protein	106	13	0.122642	0.000764398
BAS0108	elongation factor Tu	1040	77	0.0740385	2.41005e-18
BAS0109	30S ribosomal protein S10	317	42	0.132492	0.0140179
BAS0110	50S ribosomal protein L3	538	41	0.0762082	3.9979e-10
BAS0111	50S ribosomal protein L4	412	21	0.0509709	7.89257e-20
BAS0113	50S ribosomal protein L2	357	16	0.0448179	1.40858e-25
BAS0116	30S ribosomal protein S3	732	19	0.0259563	3.12077e-91
BAS0117	50S ribosomal protein L16	457	47	0.102845	0.000216647
BAS0119	30S ribosomal protein S17	872	58	0.0665138	3.77984e-11
BAS0127	30S ribosomal protein S5	896	75	0.0837054	3.79652e-09
BAS0129	50S ribosomal protein L15	474	33	0.0696203	6.18884e-10
BAS0130	preprotein translocase subunit SecY	334	22	0.0658683	1.88988e-14
BAS0131	adenylate kinase	97	11	0.113402	0.0010057
BAS0137	DNA-directed RNA polymerase subunit alpha	617	84	0.136143	0.000161587
BAS0165	gluconate permease	9	57	6.33333	0.0117681
BAS0168	hypothetical protein	8	79	9.875	2.10659e-06
BAS0169	hypothetical protein	404	65	0.160891	0.027294
BAS0185	hypothetical protein	26	193	7.42308	0.00396867
BAS0251	CAAX amino terminal protease family protein	13	87	6.69231	0.0143143
BAS0253	molecular chaperone GroEL	1028	62	0.0603113	7.19552e-31
BAS0271	bacitracin ABC transporter ATP-binding protein	5	101	20.2	1.04915e-23
BAS0289	hypothetical protein	433	1719	3.96998	0.0231295
BAS0292	NAD-dependent DNA ligase LigA	74	7	0.0945946	0.000169592
BAS0293	lipoprotein	103	14	0.135922	0.0211285
BAS0295	1-pyrroline-5-carboxylate dehydrogenase	501	62	0.123752	4.70611e-06
BAS0348	hypothetical protein	5	38	7.6	0.0122218
BAS0385	tellurium resistance protein	444	43	0.0968468	6.11533e-06
BAS0386	tellurium resistance protein	391	53	0.13555	0.00324696
BAS0387	tellurium resistance protein	521	31	0.059501	1.70153e-13
BAS0481	formate acetyltransferase	2130	431	0.202347	0.00263766
BAS0486	cell division inhibitor-like protein	8	122	15.25	5.56035e-14
BAS0498	glutamate synthase large subunit	57	9	0.157895	0.0184362
BAS0525	hypothetical protein	618	93	0.150485	0.00019425
BAS0548	malate dehydrogenase	10	61	6.1	0.0240484
BAS0564	heavy metal-transporting ATPase	77	5	0.0649351	9.88456e-11
BAS0577	L-lactate permease	416	48	0.115385	1.94824e-06
BAS0604	hypothetical protein	158	20	0.126582	0.0111674
BAS0625	oligopeptide ABC transporter permease	138	14	0.101449	0.000241799
BAS0635	ribose ABC transporter permease	139	192	1.38129	0.0283825
BAS0668	quinol oxidase subunit I	146	7	0.0479452	3.60271e-20
BAS0672	N-acyl-L-amino acid amidohydrolase	6	45	7.5	0.00699102
BAS0687	hypothetical protein	11	126	11.4545	3.99087e-09
BAS0694	ABC transporter substrate-binding protein	1	16	16	2.24701e-17
BAS0809	ABC transporter ATP-binding protein/permease	217	27	0.124424	0.000320611
BAS0971	EmrB/QacA family drug resistance transporter	10	63	6.3	0.0104761
BAS1024	hypothetical protein	40	4	0.1	8.64637e-06
BAS1035	RNA polymerase sigma factor	22	312	14.1818	1.32313e-13
BAS1038	hypothetical protein	21	167	7.95238	0.000775081
BAS1055	hypothetical protein	4	60	15	6.27185e-15
BAS1096	3-oxoacyl-ACP synthase	240	10	0.0416667	2.87585e-32
BAS1104	oligopeptide ABC transporter ATP-binding protein	190	19	0.1	0.000178421
BAS1105	oligopeptide ABC transporter ATP-binding protein	224	27	0.120536	0.00131033
BAS1147	acetyltransferase	185	10	0.0540541	4.4928e-24
BAS1197	immune inhibitor A metalloprotease	297	51	0.171717	0.00186084
BAS1217	(Fe-S)-binding protein	186	6	0.0322581	2.55326e-49
BAS1225	small, acid-soluble spore protein alpha/beta family protein	19	109	5.73684	0.0416036
BAS1227	phaP protein	1094	108	0.0987203	2.89847e-08
BAS1254	oligoendopeptidase F	129	19	0.147287	0.0146889
BAS1255	hypothetical protein	217	21	0.0967742	5.17674e-05
BAS1264	hypothetical protein	6	52	8.66667	1.38478e-06
BAS1270	ribonucleotide-diphosphate reductase subunit beta	228	18	0.0789474	5.7084e-07
BAS1281	hypothetical protein	576	84	0.145833	0.00892633
BAS1307	branched-chain amino acid aminotransferase	188	18	0.0957447	0.000156084
BAS1308	acetolactate synthase catalytic subunit	98	9	0.0918367	0.000200027
BAS1311	2-isopropylmalate synthase	314	26	0.0828025	3.04546e-09
BAS1312	3-isopropylmalate dehydrogenase	597	43	0.0720268	9.13729e-14
BAS1313	isopropylmalate isomerase large subunit	637	134	0.210361	0.0318835
BAS1314	isopropylmalate isomerase small subunit	1102	74	0.0671506	1.08465e-15
BAS1344	hypothetical protein	151	5	0.0331126	5.03363e-65
BAS1391	hypothetical protein	1212	246	0.20297	0.0181143
BAS1401	glutamate dehydrogenase	190	18	0.0947368	1.61123e-05
BAS1432	menaquinol-cytochrome c reductase, iron-sulfur subunit	901	97	0.107658	4.18079e-06
BAS1433	cytochrome b6	688	33	0.0479651	7.04538e-25
BAS1434	menaquinol-cytochrome c reductase, cytochrome b/c subunit	525	21	0.04	2.02167e-34
BAS1701	sodium-dependent transporter	5	55	11	7.63998e-06
BAS1718	threonine dehydratase	101	8	0.0792079	5.634e-07
BAS1722	major facilitator family transporter protein	12	83	6.91667	0.00472287
BAS1756	pyrimidine-nucleoside phosphorylase	202	28	0.138614	0.00429362
BAS1812	NLP/P60 family protein	823	115	0.139733	2.36799e-05
BAS1820	aminoglycoside 6-adenylyltransferase	735	78	0.106122	1.46857e-07
BAS1826	threonine synthase	1e-05	15	1.5e+06	2.68343e-34
BAS1841	acyl carrier protein	5	58	11.6	2.26803e-09
BAS1891	NADPH dehydrogenase NamA	5	58	11.6	2.80021e-06
BAS1947	hypothetical protein	19	165	8.68421	4.27709e-05
BAS1978	respiratory nitrate reductase subunit beta	100	5	0.05	1.6062e-19
BAS1990	nitrate transporter	225	15	0.0666667	7.81199e-11
BAS1997	nitrite reductase	455	14	0.0307692	7.00185e-83
BAS2029	hypothetical protein	41	217	5.29268	0.0299541
BAS2085	azoreductase	623	30	0.0481541	4.41547e-22
BAS2093	lipoprotein	16	193	12.0625	1.29876e-08
BAS2111	alcohol dehydrogenase	3202	727	0.227046	0.0276404
BAS2189	2-methylcitrate dehydratase	346	30	0.0867052	8.63095e-09
BAS2190	carboxyvinyl-carboxyphosphonate phosphorylmutase	169	21	0.12426	0.00971229
BAS2193	methylmalonic acid semialdehyde dehydrogenase	176	28	0.159091	0.0232467
BAS2208	nonribosomal peptide synthetase DhbF	1	37	37	3.5958e-42
BAS2212	hypothetical protein	1	33	33	7.92768e-46
BAS2213	DNA-binding protein HU	24	338	14.0833	1.04778e-11
BAS2311	indolepyruvate decarboxylase	18	121	6.72222	0.000481884
BAS2358	acetyltransferase	65	6	0.0923077	6.10216e-07
BAS2360	hypothetical protein	188	26	0.138298	0.00464438
BAS2362	hypothetical protein	103	7	0.0679612	2.21718e-19
BAS2411	hypothetical protein	4	179	44.75	4.07114e-300
BAS2414	Mur ligase family protein	2	21	10.5	1.44804e-07
BAS2424	ABC transporter ATP-binding protein	91	4	0.043956	4.95192e-37
BAS2448	cytochrome P450	112	9	0.0803571	1.21928e-06
BAS2508	hypothetical protein	18	1	0.0555556	5.04516e-20
BAS2585	dihydrolipoamide dehydrogenase	23	1	0.0434783	2.11018e-10
BAS2649	hypothetical protein	683	88	0.128843	0.00245941
BAS2721	hypothetical protein	25	1	0.04	9.6518e-140
BAS2776	hypothetical protein	36	692	19.2222	2.07842e-29
BAS2850	hypothetical protein	2	58	29	1.74563e-49
BAS2912	zinc-containing alcohol dehydrogenase	12	80	6.66667	0.00631687
BAS2924	hypothetical protein	16	103	6.4375	0.00602238
BAS2969	lipoprotein	63	303	4.80952	0.0351802
BAS3121	cell wall anchor domain-containing protein	61	8	0.131148	0.0381059
BAS3180	6-phosphogluconate dehydrogenase	231	30	0.12987	0.00364343
BAS3240	ABC transporter ATP-binding protein	260	27	0.103846	0.000333878
BAS3273	hypothetical protein	1901	246	0.129406	2.77235e-05
BAS3333	cold shock protein CspB	831	85	0.102286	0.00031015
BAS3382	hypothetical protein	12	90	7.5	0.00115708
BAS3442	histidine ammonia-lyase	50	7	0.14	0.0160147
BAS3489	hypothetical protein	408	58	0.142157	0.0304738
BAS3575	heavy metal-transporting ATPase	5	102	20.4	7.66358e-28
BAS3576	copper-ion-binding protein	90	1943	21.5889	1.0098e-47
BAS3578	hypothetical protein	2	68	34	1.81506e-94
BAS3598	hypothetical protein	11	137	12.4545	4.90252e-08
BAS3603	hypothetical protein	20	1	0.05	6.07875e-106
BAS3622	2-oxoglutarate ferredoxin oxidoreductase subunit beta	158	16	0.101266	0.000280342
BAS3625	stage V sporulation protein S	381	52	0.136483	0.0193039
BAS3664	translation initiation factor IF-2	92	8	0.0869565	9.44283e-05
BAS3687	succinyl-CoA synthetase subunit beta	76	10	0.131579	0.0206561
BAS3692	tRNA (guanine-N(1)-)-methyltransferase	2	15	7.5	0.0316396
BAS3702	3-ketoacyl-ACP reductase	440	24	0.0545455	4.29042e-16
BAS3735	dihydroorotate dehydrogenase 1B	4	44	11	1.59004e-07
BAS3768	cell division protein FtsL	273	9	0.032967	7.27581e-68
BAS3859	pyruvate carboxylase	129	16	0.124031	7.74529e-05
BAS3868	GTP-binding protein TypA	49	2	0.0408163	2.4509e-38
BAS3880	dihydrolipoamide dehydrogenase	94	10	0.106383	0.00167638
BAS3881	branched-chain alpha-keto acid dehydrogenase E2 subunit	114	13	0.114035	0.00254211
BAS3893	hypothetical protein	408	64	0.156863	0.025565
BAS3899	diguanylate phosphodiesterase	3	25	8.33333	0.00609239
BAS3917	hypothetical protein	1791	78	0.0435511	4.10132e-28
BAS3932	acetyl-CoA acetyltransferase	524	38	0.0725191	3.1167e-13
BAS3946	2,3-diketo-5-methylthiopentyl-1-phosphate enolase	4	32	8	0.00101665
BAS3958	phosphoenolpyruvate-protein phosphotransferase	289	37	0.128028	8.53586e-05
BAS3960	PTS system glucose-specific transporter subunit IIABC	68	6	0.0882353	0.000172973
BAS3971	hypothetical protein	12	76	6.33333	0.0172643
BAS3974	HAD family hydrolase	8	85	10.625	1.65562e-06
BAS3988	ABC transporter ATP-binding protein	2	17	8.5	0.00718404
BAS4010	CopG family transcriptional regulator	14	90	6.42857	0.0292638
BAS4065	branched-chain alpha-keto acid dehydrogenase E2 subunit	368	8	0.0217391	7.08719e-164
BAS4066	3-methyl-2-oxobutanoate dehydrogenase	514	20	0.0389105	9.76081e-37
BAS4068	dihydrolipoamide dehydrogenase	205	23	0.112195	0.00010404
BAS4070	leucine dehydrogenase	460	24	0.0521739	4.66322e-24
BAS4071	phosphate butyryltransferase	821	82	0.0998782	1.11243e-08
BAS4103	3-dehydroquinate dehydratase	28	2	0.0714286	9.04844e-14
BAS4170	phosphate transport system regulatory protein PhoU	10	67	6.7	0.0253241
BAS4175	penicillin-binding protein	58	7	0.12069	0.0221741
BAS4207	gatB/Yqey domain-containing protein	1370	261	0.190511	0.00927541
BAS4213	molecular chaperone DnaK	259	54	0.208494	0.0458331
BAS4214	heat shock protein GrpE	178	7	0.0393258	2.57708e-40
BAS4267	bifunctional acetaldehyde-CoA/alcohol dehydrogenase	732	129	0.17623	0.0031184
BAS4276	uridine kinase	60	2	0.0333333	1.1568e-65
BAS4341	hypothetical protein	1022	155	0.151663	0.00384727
BAS4346	septum site-determining protein MinD	64	2	0.03125	3.3403e-65
BAS4369	ATP-dependent protease ATP-binding subunit ClpX	211	13	0.0616114	6.72217e-12
BAS4414	succinate dehydrogenase, cytochrome b558 subunit	164	15	0.0914634	1.37702e-05
BAS4415	hypothetical protein	198	825	4.16667	0.0265291
BAS4417	thioredoxin	460	38	0.0826087	2.29972e-07
BAS4437	heme-degrading monooxygenase IsdG	18	505	28.0556	5.64512e-58
BAS4444	cell wall anchor domain-containing protein	11	87	7.90909	0.00502771
BAS4487	isocitrate dehydrogenase	193	24	0.124352	0.000756657
BAS4488	citrate synthase	219	13	0.0593607	1.31624e-13
BAS4492	pyruvate kinase	175	15	0.0857143	9.56451e-08
BAS4507	metal-dependent hydrolase	49	480	9.79592	3.53705e-10
BAS4514	hypothetical protein	3	127	42.3333	2.22226e-146
BAS4523	universal stress protein	6939	1185	0.170774	0.000670918
BAS4540	inorganic polyphosphate/ATP-NAD kinase	423	32	0.0756501	3.86267e-10
BAS4556	tyrosyl-tRNA synthetase	8	49	6.125	0.0441372
BAS4560	acetyl-CoA synthetase	185	24	0.12973	0.0014973
BAS4573	hypothetical protein	320	14	0.04375	1.07037e-42
BAS4585	DNA translocase FtsK	31	2	0.0645161	2.78566e-06
BAS4616	molybdopterin converting factor subunit 2	2	104	52	4.14413e-249
BAS4631	spore germination protein GerHB	1	33	33	3.36334e-154
BAS4646	hypothetical protein	2	18	9	3.70559e-05
BAS4658	molybdopterin-guanine dinucleotide biosynthesis protein MobA	54	344	6.37037	0.000480785
BAS4691	cytochrome d ubiquinol oxidase subunit II	170	4	0.0235294	2.24398e-160
BAS4702	hypothetical protein	106	530	5	0.0410548
BAS4703	ferrous iron transport protein B	15	169	11.2667	2.78867e-13
BAS4754	cold shock protein CspD	2081	207	0.0994714	1.47327e-06
BAS4761	glycogen branching protein	164	13	0.0792683	3.77797e-09
BAS4762	L-lactate dehydrogenase	3108	446	0.143501	1.04107e-05
BAS4770	general stress protein 13	160	9	0.05625	2.3654e-19
BAS4786	hypothetical protein	1	17	17	5.1363e-18
BAS4792	leucyl aminopeptidase	306	21	0.0686275	1.9842e-13
BAS4827	phosphatase	18	1	0.0555556	1.35046e-22
BAS4829	hypothetical protein	335	36	0.107463	0.00101796
BAS4859	glycine cleavage system protein H	361	52	0.144044	0.0402203
BAS4867	hypothetical protein	1172	21	0.0179181	2.02083e-225
BAS4869	L-lactate dehydrogenase	2810	448	0.159431	0.000148177
BAS4875	acyl-CoA dehydrogenase	86	7	0.0813953	9.20579e-06
BAS4879	proline dehydrogenase	206	30	0.145631	0.0117161
BAS4941	camphor resistance protein CrcB	48	2	0.0416667	7.09648e-32
BAS4956	ribonuclease R	26	3	0.115385	0.000510602
BAS4985	phosphopyruvate hydratase	2138	292	0.136576	6.72124e-06
BAS4986	phosphoglyceromutase	1534	309	0.201434	0.00856376
BAS4987	triosephosphate isomerase	601	92	0.153078	0.00188608
BAS4988	phosphoglycerate kinase	1388	72	0.0518732	1.54118e-41
BAS4989	glyceraldehyde-3-phosphate dehydrogenase	2419	378	0.156263	0.000202729
BAS4990	gapA transcriptional regulator CggR	854	96	0.112412	1.44804e-07
BAS4992	RNA polymerase factor sigma-54	109	9	0.0825688	6.94725e-06
BAS5000	ATP-dependent Clp protease proteolytic subunit	447	24	0.0536913	2.31095e-18
BAS5025	LysR family transcriptional regulator	9	94	10.4444	1.93224e-06
BAS5035	cytochrome c-551	10	123	12.3	4.26164e-11
BAS5040	cold shock protein CspC	44	3	0.0681818	1.75823e-30
BAS5044	hypothetical protein	2349	214	0.0911026	1.32284e-10
BAS5103	hypothetical protein	190	13	0.0684211	6.70427e-11
BAS5116	(3R)-hydroxymyristoyl-ACP dehydratase	532	65	0.12218	0.00081581
BAS5151	sensory box/GGDEF family protein	10	52	5.2	0.0298915
BAS5155	ATP synthase F0F1 subunit beta	360	49	0.136111	0.000214953
BAS5157	ATP synthase F0F1 subunit alpha	279	11	0.0394265	1.02701e-33
BAS5170	hypothetical protein	4676	516	0.110351	6.83722e-09
BAS5184	fructose-bisphosphate aldolase	334	8	0.0239521	6.55638e-108
BAS5185	stage 0 sporulation protein F	13	86	6.61538	0.0131915
BAS5190	acyl-CoA dehydrogenase	126	12	0.0952381	3.32259e-05
BAS5191	acyl-CoA dehydrogenase	45	5	0.111111	0.000156714
BAS5192	3-hydroxybutyryl-CoA dehydrogenase	81	1	0.0123457	2.12746e-284
BAS5300	superoxide dismutase	1031	79	0.0766246	6.40691e-13
BAS5321	replicative DNA helicase	123	8	0.0650407	4.51822e-13
BAS5326	single-stranded DNA-binding protein	374	58	0.15508	0.0203199
BAS5327	30S ribosomal protein S6	755	88	0.116556	0.000604156

## Sheet: BCDR vs BCD-Bic
Gene	Product	Expression BCDR	Expression BCD-Bic	Fold change	q value
BAS0001	chromosome replication initiator DnaA	5	52	10.4	3.04721e-06
BAS0004	recombination protein F	3	45	15	5.29863e-10
BAS0017	deoxynucleoside kinase family protein	11	156	14.1818	1.63172e-11
BAS0018	deoxynucleoside kinase family protein	20	156	7.8	0.000460588
BAS0030	DNA polymerase III subunit delta'	1	60	60	1.85735e-105
BAS0034	GIY-YIG nuclease superfamily protein	6	73	12.1667	1.40401e-12
BAS0064	cell division protein FtsH	195	26	0.133333	0.00546819
BAS0071	dihydropteroate synthase	12	94	7.83333	0.00196385
BAS0078	CtsR family transcriptional regulator	2126	87	0.0409219	1.27747e-39
BAS0079	hypothetical protein	708	57	0.0805085	4.77629e-08
BAS0080	ATP:guanido phosphotransferase	595	107	0.179832	0.010265
BAS0081	negative regulator of genetic competence ClpC/MecB	1132	73	0.0644876	2.81654e-37
BAS0082	DNA repair protein RadA	87	11	0.126437	0.0171387
BAS0090	hypothetical protein	20	235	11.75	6.43807e-08
BAS0099	50S ribosomal protein L10	132	12	0.0909091	6.28406e-07
BAS0100	50S ribosomal protein L7/L12	456	15	0.0328947	3.41929e-71
BAS0103	DNA-directed RNA polymerase subunit beta'	255	25	0.0980392	5.95102e-08
BAS0107	elongation factor G	249	42	0.168675	0.0155701
BAS0108	elongation factor Tu	1040	46	0.0442308	9.91203e-36
BAS0109	30S ribosomal protein S10	317	21	0.0662461	1.59269e-13
BAS0111	50S ribosomal protein L4	412	41	0.0995146	0.000243626
BAS0113	50S ribosomal protein L2	357	11	0.0308123	1.43119e-69
BAS0114	30S ribosomal protein S19	311	10	0.0321543	5.57993e-77
BAS0115	50S ribosomal protein L22	102	17	0.166667	0.0477536
BAS0116	30S ribosomal protein S3	732	48	0.0655738	1.3028e-12
BAS0118	50S ribosomal protein L29	675	90	0.133333	0.0205999
BAS0119	30S ribosomal protein S17	872	100	0.114679	0.00231572
BAS0120	50S ribosomal protein L14	238	7	0.0294118	1.28893e-79
BAS0122	50S ribosomal protein L5	512	44	0.0859375	8.04595e-06
BAS0125	50S ribosomal protein L6	438	36	0.0821918	2.0271e-06
BAS0127	30S ribosomal protein S5	896	68	0.0758929	1.41132e-09
BAS0129	50S ribosomal protein L15	474	41	0.0864979	1.26342e-05
BAS0130	preprotein translocase subunit SecY	334	41	0.122754	0.0012164
BAS0135	30S ribosomal protein S13	350	22	0.0628571	2.11797e-14
BAS0155	arginase	327	14	0.0428135	2.62639e-27
BAS0165	gluconate permease	9	73	8.11111	0.000174802
BAS0166	6-phosphogluconate dehydrogenase	5	36	7.2	0.0398319
BAS0168	hypothetical protein	8	73	9.125	1.94095e-05
BAS0169	hypothetical protein	404	49	0.121287	0.00672503
BAS0180	FAD-binding oxidoreductase	4	35	8.75	0.0024212
BAS0187	oligopeptide ABC transporter permease	8	51	6.375	0.0348332
BAS0201	molybdenum ABC transporter permease	150	10	0.0666667	4.78486e-11
BAS0207	1-acyl-sn-glycerol-3-phosphate acyltransferase	978	22	0.0224949	9.43794e-127
BAS0211	hypothetical protein	16	105	6.5625	0.0146815
BAS0212	TatD family deoxyribonuclease	6	71	11.8333	9.75179e-08
BAS0219	oligopeptide ABC transporter permease	8	50	6.25	0.0341759
BAS0222	oligopeptide ABC transporter ATP-binding protein	6	51	8.5	0.00146421
BAS0232	UDP-N-acetylmuramoyl-tripeptide--D-alanyl-D-alanine ligase	14	112	8	8.74388e-05
BAS0233	DEAD/DEAH box helicase	4	80	20	2.09085e-25
BAS0238	alanine racemase	4	27	6.75	0.00637943
BAS0248	ABC transporter ATP-binding protein	16	76	4.75	0.032348
BAS0249	redox-sensing transcriptional repressor Rex	299	36	0.120401	0.00652743
BAS0250	lipoprotein	16	136	8.5	0.00011068
BAS0264	hypothetical protein	11	130	11.8182	1.48394e-07
BAS0271	bacitracin ABC transporter ATP-binding protein	5	37	7.4	0.010353
BAS0280	phosphoribosylformylglycinamidine synthase I	14	98	7	0.00958381
BAS0295	1-pyrroline-5-carboxylate dehydrogenase	501	69	0.137725	0.000228828
BAS0318	RNA methyltransferase	1	44	44	4.08746e-95
BAS0324	mandelate racemase	14	86	6.14286	0.0152208
BAS0329	alkyl hydroperoxide reductase	195	28	0.14359	0.0211922
BAS0332	methylthioribose-1-phosphate isomerase	5	32	6.4	0.0327885
BAS0369	ABC transporter ATP-binding protein	6	87	14.5	6.92216e-12
BAS0371	chitinase	9	78	8.66667	6.55635e-06
BAS0379	hypothetical protein	13	154	11.8462	5.93181e-11
BAS0386	tellurium resistance protein	391	24	0.0613811	1.85018e-12
BAS0387	tellurium resistance protein	521	27	0.0518234	8.89301e-19
BAS0395	ribonuclease BN	19	102	5.36842	0.046625
BAS0399	hypothetical protein	16	101	6.3125	0.0203848
BAS0469	hypothetical protein	16	165	10.3125	1.68288e-06
BAS0480	glycosyl transferase	30	139	4.63333	0.0217408
BAS0481	formate acetyltransferase	2130	62	0.029108	2.47581e-187
BAS0482	pyruvate formate-lyase-activating enzyme	5086	538	0.105781	4.0492e-33
BAS0486	cell division inhibitor-like protein	8	122	15.25	5.64375e-14
BAS0489a	acid-soluble spore protein K	57	503	8.82456	0.000119084
BAS0520	internalin	5	32	6.4	0.00905307
BAS0522	glycine betaine transporter	5	87	17.4	6.51524e-20
BAS0523	collagenase	3	46	15.3333	1.04067e-12
BAS0524	hypothetical protein	344	32	0.0930233	6.23677e-05
BAS0525	hypothetical protein	618	73	0.118123	1.55397e-06
BAS0548	malate dehydrogenase	10	61	6.1	0.0197464
BAS0577	L-lactate permease	416	13	0.03125	1.58179e-57
BAS0606	amino acid ABC transporter ATP-binding protein	3	57	19	6.3753e-21
BAS0623	oligopeptide ABC transporter substrate-binding protein	525	13	0.0247619	2.01525e-93
BAS0626	oligopeptide ABC transporter ATP-binding protein	93	12	0.129032	0.0192745
BAS0635	ribose ABC transporter permease	139	12	0.0863309	1.6939e-06
BAS0638	immune inhibitor A metalloprotease	25	123	4.92	0.00557614
BAS0641	zinc-containing alcohol dehydrogenase	152	12	0.0789474	8.84961e-07
BAS0657	hypothetical protein	4	28	7	0.0195996
BAS0658	hypothetical protein	7	74	10.5714	2.38815e-06
BAS0668	quinol oxidase subunit I	146	21	0.143836	0.0179032
BAS0672	N-acyl-L-amino acid amidohydrolase	6	77	12.8333	2.9592e-09
BAS0678	ferrous iron transport protein B	9	53	5.88889	0.0397965
BAS0694	ABC transporter substrate-binding protein	1	18	18	4.53691e-24
BAS0696	glycine oxidase	6	44	7.33333	0.0135842
BAS0699	thiamine/molybdopterin biosynthesis ThiF/MoeB-like protein	4	36	9	0.00013021
BAS0716	fructokinase	5	117	23.4	5.22775e-38
BAS0760	hypothetical protein	7	61	8.71429	0.000499035
BAS0764	oligopeptide transport system permease	187	13	0.0695187	2.47739e-09
BAS0765	branched-chain amino acid transport system II carrier protein	12	153	12.75	2.51756e-12
BAS0768	cotJA protein	7	135	19.2857	5.64614e-28
BAS0777	purple acid phosphatase/fibronectin domain-containing protein	2	48	24	9.72692e-39
BAS0784	PTS system sucrose-specific transporter subunit IIBC	386	60	0.15544	0.00702494
BAS0798	quinone family NAD(P)H dehydrogenase	12	165	13.75	4.53729e-11
BAS0803	catalase	9	83	9.22222	5.13055e-06
BAS0822	hypothetical protein	10	66	6.6	0.0340104
BAS0838	preprotein translocase subunit SecA	6	58	9.66667	1.1319e-05
BAS0842	S-layer protein	285	37	0.129825	0.000192386
BAS0844	alginate O-acetyltransferase	14	86	6.14286	0.00470738
BAS0863	oligopeptide ABC transporter ATP-binding protein	5	61	12.2	3.65457e-07
BAS0869	sensor histidine kinase	3	47	15.6667	4.21623e-09
BAS0874	hypothetical protein	3	51	17	2.4397e-12
BAS0886	hypothetical protein	35	186	5.31429	0.012682
BAS0890	hypothetical protein	7	43	6.14286	0.0445213
BAS0907	dihydroxyacetone kinase	5	49	9.8	8.74432e-05
BAS0931	chemotaxis protein CheR	10	89	8.9	0.000166482
BAS0936	hypothetical protein	412	44	0.106796	0.000756894
BAS0938	hypothetical protein	65	534	8.21538	1.20105e-05
BAS0939	zinc-containing alcohol dehydrogenase	7	274	39.1429	2.82786e-107
BAS0971	EmrB/QacA family drug resistance transporter	10	240	24	9.85527e-52
BAS0975	hypothetical protein	697	100	0.143472	0.0177018
BAS0997	hypothetical protein	20	3	0.15	0.00437911
BAS1008	TetR family transcriptional regulator	21	2	0.0952381	0.000234067
BAS1033	HD domain-containing protein	74	1	0.0135135	3.8083E-320
BAS1035	RNA polymerase sigma factor	22	160	7.27273	0.00348171
BAS1038	hypothetical protein	21	153	7.28571	0.00319026
BAS1049	S-layer protein	371	22	0.0592992	9.52745e-14
BAS1066	spore germination protein GerPC	7	40	5.71429	0.0430299
BAS1079	alpha-amylase	3	39	13	2.71886e-09
BAS1089	hypothetical protein	75	2	0.0266667	4.73031e-169
BAS1090	ATP-dependent Clp protease ATP-binding subunit ClpB	245	37	0.15102	0.00298388
BAS1104	oligopeptide ABC transporter ATP-binding protein	190	26	0.136842	0.023981
BAS1110	hypothetical protein	25	209	8.36	2.33417e-05
BAS1114	oligoendopeptidase F	110	15	0.136364	0.0205939
BAS1128	hypothetical protein	5	77	15.4	1.68937e-16
BAS1137	dTDP-glucose 4,6-dehydratase	8	65	8.125	0.00148143
BAS1139	enoyl-ACP reductase	193	16	0.0829016	3.74433e-06
BAS1141	spore coat protein Z	2	55	27.5	3.07141e-36
BAS1148	hypothetical protein	361	27	0.0747922	3.94572e-08
BAS1162	tryptophan synthase subunit alpha	13	150	11.5385	3.28531e-08
BAS1175	hypothetical protein	8	83	10.375	1.13901e-07
BAS1197	immune inhibitor A metalloprotease	297	12	0.040404	7.92427e-34
BAS1204	transporter	2	19	9.5	0.00712213
BAS1208	hypothetical protein	19	115	6.05263	0.0178597
BAS1211	transcriptional regulator	8	93	11.625	6.92845e-08
BAS1214	sensor histidine kinase	13	76	5.84615	0.0109809
BAS1231	poly(R)-hydroxyalkanoic acid synthase subunit PhaC	68	8	0.117647	0.00112303
BAS1250	hypothetical protein	7	89	12.7143	1.0412e-09
BAS1259	radical SAM protein	7	64	9.14286	0.000170786
BAS1270	ribonucleotide-diphosphate reductase subunit beta	228	23	0.100877	0.000400386
BAS1281	hypothetical protein	576	12	0.0208333	1.06771e-208
BAS1285	D-alanine--poly(phosphoribitol) ligase subunit 2	73	4	0.0547945	1.45394e-32
BAS1291	hypothetical protein	13	79	6.07692	0.0358201
BAS1307	branched-chain amino acid aminotransferase	188	16	0.0851064	7.9146e-06
BAS1311	2-isopropylmalate synthase	314	28	0.089172	1.66127e-06
BAS1312	3-isopropylmalate dehydrogenase	597	61	0.102178	3.73518e-06
BAS1313	isopropylmalate isomerase large subunit	637	14	0.021978	2.337e-118
BAS1314	isopropylmalate isomerase small subunit	1102	106	0.0961887	7.43287e-07
BAS1326	CDP-diacylglycerol--serine O-phosphatidyltransferase	10	122	12.2	7.49354e-08
BAS1327	sulfatase	7	75	10.7143	2.65104e-07
BAS1334	hypothetical protein	26	162	6.23077	0.0258751
BAS1348	DNA-binding response regulator	10	94	9.4	0.000254021
BAS1357	nitric oxide dioxygenase	283	36	0.127208	0.00372383
BAS1369	hypothetical protein	121	4	0.0330579	2.52786e-83
BAS1370	phage integrase family site specific recombinase	130	14	0.107692	0.000457508
BAS1375	virulence factor MprF	12	64	5.33333	0.00889252
BAS1391	hypothetical protein	1212	50	0.0412541	1.71737e-34
BAS1393	hypothetical protein	5	32	6.4	0.0474439
BAS1401	glutamate dehydrogenase	190	12	0.0631579	2.30207e-10
BAS1408	30S ribosomal protein S1	193	25	0.129534	0.0110535
BAS1420	DNA-binding protein HU	2263	81	0.0357932	9.57061e-42
BAS1427	3-dehydroquinate synthase	23	2	0.0869565	9.03717e-05
BAS1432	menaquinol-cytochrome c reductase, iron-sulfur subunit	901	61	0.0677026	7.91973e-12
BAS1433	cytochrome b6	688	92	0.133721	0.00201501
BAS1434	menaquinol-cytochrome c reductase, cytochrome b/c subunit	525	28	0.0533333	2.08239e-16
BAS1457	hypothetical protein	0	16	#DIV/0!	1.11477e-154
BAS1486	hypothetical protein	1	41	41	2.85288e-52
BAS1502	hypothetical protein	8	59	7.375	6.18266e-07
BAS1514	hypothetical protein	3	40	13.3333	8.66123e-13
BAS1545	hypothetical protein	5	36	7.2	0.0412716
BAS1577	hypothetical protein	9	122	13.5556	1.07424e-09
BAS1593	flagellar biosynthesis protein FlhA	5	50	10	5.68901e-06
BAS1604	hypothetical protein	1980	601	0.303535	0.00602661
BAS1625	asparagine synthetase	2	19	9.5	0.00110749
BAS1629	cation efflux family protein	5	35	7	0.0122638
BAS1661	ABC transporter ATP-binding protein	4	30	7.5	0.0108552
BAS1701	sodium-dependent transporter	5	47	9.4	0.000435989
BAS1721	acetyltransferase	12	85	7.08333	0.00552939
BAS1770	azoreductase	2505	49	0.0195609	2.14369e-208
BAS1774	hypothetical protein	3	36	12	5.96852e-10
BAS1808	lipoprotein	37	3	0.0810811	1.72465e-08
BAS1812	NLP/P60 family protein	823	58	0.0704739	4.30165e-15
BAS1820	aminoglycoside 6-adenylyltransferase	735	47	0.0639456	3.09438e-14
BAS1826	threonine synthase	1e-05	26	2600000	3.4252e-120
BAS1830	LytR family transcription antiterminator	96	13	0.135417	0.0358421
BAS1831	lipoprotein	5	37	7.4	0.0186371
BAS1833	sensor histidine kinase	3	26	8.66667	0.000463953
BAS1862	multidrug resistance protein	4	37	9.25	0.00170711
BAS1866	ribosome-associated GTPase	132	16	0.121212	0.00905307
BAS1870	hypothetical protein	4	43	10.75	1.30374e-07
BAS1889	adhesion lipoprotein	9	75	8.33333	0.00180641
BAS1891	NADPH dehydrogenase NamA	5	36	7.2	0.0226358
BAS1905	hypothetical protein	7	99	14.1429	5.56144e-10
BAS1915	hypothetical protein	1009	53	0.0525273	6.05754e-22
BAS1937	hypothetical protein	11	177	16.0909	1.89204e-17
BAS1953	hypothetical protein	14	106	7.57143	0.00212959
BAS1961	DEAD/DEAH box helicase	8	62	7.75	0.00272295
BAS1964	hypothetical protein	75	10	0.133333	0.00435657
BAS1972	membrane-bound protease	56	5	0.0892857	2.37408e-05
BAS1990	nitrate transporter	225	15	0.0666667	1.23642e-09
BAS1995	bifunctional uroporphyrinogen-III methyltransferase/uroporphyrinogen-III synthase	253	38	0.150198	0.0175395
BAS1997	nitrite reductase	455	7	0.0153846	2.09367e-280
BAS2062	hypothetical protein	12	117	9.75	4.01888e-05
BAS2068	hypothetical protein	322	7	0.0217391	7.82824e-199
BAS2085	azoreductase	623	26	0.0417335	2.78721e-29
BAS2100	D-amino acid aminotransferase	65	7	0.107692	0.000325709
BAS2128	hypothetical protein	534	51	0.0955056	6.85457e-05
BAS2146	hypothetical protein	52	8	0.153846	0.01052
BAS2157	hypothetical protein	7	124	17.7143	1.20837e-23
BAS2167	hypothetical protein	11	149	13.5455	1.69922e-11
BAS2188	citrate synthase 3	448	50	0.111607	0.000142143
BAS2191	acyl-CoA dehydrogenase	151	5	0.0331126	6.53213e-50
BAS2203	oxalate/formate antiporter	5	52	10.4	8.95426e-06
BAS2262	hypothetical protein	6	77	12.8333	7.725e-11
BAS2274	hypothetical protein	5	39	7.8	0.000377183
BAS2301	DEAD/DEAH box helicase	4	40	10	0.00042695
BAS2311	indolepyruvate decarboxylase	18	94	5.22222	0.0180595
BAS2324	hypothetical protein	6	43	7.16667	0.00662518
BAS2357	sensory box/GGDEF family protein	4	28	7	0.0234363
BAS2360	hypothetical protein	188	13	0.0691489	1.38641e-09
BAS2411	hypothetical protein	4	42	10.5	6.954e-11
BAS2414	Mur ligase family protein	2	54	27	4.16127e-66
BAS2477	hypothetical protein	4	82	20.5	7.26833e-33
BAS2480	hypothetical protein	1	21	21	1.04056e-54
BAS2540	AMP-binding protein	4	25	6.25	0.0110471
BAS2587	TPP-dependent acetoin dehydrogenase E1 subunit beta	3	27	9	5.06413e-05
BAS2590	short chain dehydrogenase	1	31	31	1.60839e-47
BAS2650	hypothetical protein	460	33	0.0717391	1.42279e-08
BAS2689	lipoprotein	1	34	34	1.84277e-48
BAS2718	mutT/nudix family protein	73	10	0.136986	0.0103025
BAS2761	hypothetical protein	6	71	11.8333	2.98018e-08
BAS2771	aldolase	6	39	6.5	0.0243311
BAS2778	arsR family transcriptional regulator	8	51	6.375	0.032112
BAS2788	fatty acid desaturase	124	18	0.145161	0.0476504
BAS2795	histidine kinase domain-containing protein	1	21	21	1.30518e-12
BAS2803	hypothetical protein	6	50	8.33333	0.00169544
BAS2828	tetracycline resistance protein	2	44	22	8.82257e-19
BAS2842	hypothetical protein	5	33	6.6	0.0344784
BAS2848	cysteine transporter	26	153	5.88462	0.00509663
BAS2875	pyrrolidone-carboxylate peptidase	18	110	6.11111	0.0207993
BAS2899	phosphoenolpyruvate synthase	4	25	6.25	0.0430796
BAS2912	zinc-containing alcohol dehydrogenase	12	73	6.08333	0.0195543
BAS2937	hypothetical protein	9	56	6.22222	0.0423135
BAS2968	hypothetical protein	4	24	6	0.0154197
BAS2984	hypothetical protein	20	3	0.15	0.000863275
BAS2993	bifunctional P-450:NADPH-P450 reductase 1	2	19	9.5	0.00252405
BAS3045	Gfo/Idh/MocA family oxidoreductase	9	103	11.4444	5.5365e-07
BAS3059	MATE efflux family protein	28	152	5.42857	0.00304363
BAS3074	amino acid permease	32	164	5.125	0.00775074
BAS3084	hypothetical protein	2	27	13.5	3.7229e-07
BAS3098	alpha/beta hydrolase	6	93	15.5	3.00671e-13
BAS3105	hypothetical protein	8	86	10.75	3.24316e-07
BAS3120	lipoprotein	7	135	19.2857	2.23082e-22
BAS3124	ribonuclease	11	74	6.72727	0.0140589
BAS3164	hypothetical protein	17	93	5.47059	0.0486933
BAS3180	6-phosphogluconate dehydrogenase	231	15	0.0649351	2.76442e-10
BAS3182	glucose-6-phosphate 1-dehydrogenase	6	39	6.5	0.0199634
BAS3186	zinc-containing alcohol dehydrogenase	8	69	8.625	0.000652699
BAS3188	short chain dehydrogenase/reductase family oxidoreductase	8	111	13.875	2.91661e-11
BAS3203	hypothetical protein	13	179	13.7692	9.49512e-13
BAS3261	zinc-binding dehydrogenase	3	56	18.6667	4.15906e-31
BAS3273	hypothetical protein	1901	45	0.0236718	1.83225e-111
BAS3340	hypothetical protein	2	26	13	1.75242e-07
BAS3379	oligopeptide ABC transporter substrate-binding protein	980	25	0.0255102	9.49753e-113
BAS3392	DNA topoisomerase IV subunit B	6	39	6.5	0.0205871
BAS3415	alanyl-tRNA synthetase	3	46	15.3333	1.10411e-17
BAS3418	acetyl-CoA acetyltransferase	24	484	20.1667	2.52131e-48
BAS3441	urocanate hydratase	9	62	6.88889	0.0069917
BAS3449	hypothetical protein	16	102	6.375	0.00756795
BAS3452	hypothetical protein	13	72	5.53846	0.000396266
BAS3458	holin-like protein	6	41	6.83333	0.00365668
BAS3461	hypothetical protein	111	5	0.045045	7.75934e-60
BAS3481	hypothetical protein	7	93	13.2857	2.27455e-09
BAS3488	hypothetical protein	539	39	0.0723562	1.27952e-09
BAS3526	hypothetical protein	9	101	11.2222	2.0024e-07
BAS3550	transcriptional repressor GlnR	211	13	0.0616114	1.089e-14
BAS3557	hypothetical protein	3	32	10.6667	7.48838e-05
BAS3598	hypothetical protein	11	136	12.3636	4.69018e-08
BAS3601	alpha/beta hydrolase	2	42	21	3.71945e-36
BAS3627	phosphodiesterase	133	7	0.0526316	3.23695e-16
BAS3637	hypothetical protein	5	53	10.6	0.000188278
BAS3643	Bmp family lipoprotein	329	27	0.0820669	3.93629e-07
BAS3648	metallo-beta-lactamase family protein	39	4	0.102564	2.2642e-05
BAS3653	dipicolinate synthase subunit B	1	32	32	4.29453e-32
BAS3659	30S ribosomal protein S15	5711	117	0.0204868	5.92364e-184
BAS3669	DNA polymerase III PolC	5	34	6.8	0.00264222
BAS3683	tRNA (uracil-5-)-methyltransferase Gid	8	59	7.375	0.00603936
BAS3692	tRNA (guanine-N(1)-)-methyltransferase	2	43	21.5	1.02845e-20
BAS3701	acyl carrier protein	9750	373	0.0382564	5.03341e-67
BAS3709	50S ribosomal protein L28	244	38	0.155738	0.0344784
BAS3727	proline dipeptidase	4	51	12.75	1.17471e-09
BAS3735	dihydroorotate dehydrogenase 1B	4	47	11.75	1.60563e-08
BAS3741	uracil permease	13	85	6.53846	0.00493931
BAS3751	hypothetical protein	5	34	6.8	0.0320186
BAS3757	cell division protein FtsZ	101	10	0.0990099	6.05082e-05
BAS3789	phage minor structural protein	4	34	8.5	0.0027897
BAS3795	hypothetical protein	14	86	6.14286	0.0449511
BAS3833	prophage LambdaBa02, repressor protein	1355	225	0.166052	0.0177033
BAS3849	hypothetical protein	5	50	10	0.000101234
BAS3851	formamidase	296	42	0.141892	0.015377
BAS3856	cytochrome c oxidase subunit II	142	9	0.0633803	1.41493e-13
BAS3859	pyruvate carboxylase	129	17	0.131783	0.0032364
BAS3901	Ser/Thr protein phosphatase family protein	12	89	7.41667	0.00359537
BAS3913	competence protein j	4	68	17	7.73726e-16
BAS3919	maltose operon transcriptional repressor	38	209	5.5	0.00340437
BAS3921	maltosaccharide ABC transporter permease	5	40	8	0.0073004
BAS3930	hypothetical protein	1	35	35	4.23296e-44
BAS3932	acetyl-CoA acetyltransferase	524	87	0.166031	0.00705073
BAS3946	2,3-diketo-5-methylthiopentyl-1-phosphate enolase	4	97	24.25	5.23212e-42
BAS3951	hypothetical protein	5	58	11.6	9.85199e-10
BAS3958	phosphoenolpyruvate-protein phosphotransferase	289	16	0.0553633	1.52293e-16
BAS3976	stage V sporulation protein AE	4	28	7	0.00169412
BAS3996	purine nucleoside phosphorylase	115	5	0.0434783	8.18103e-39
BAS3997	phosphopentomutase	108	8	0.0740741	3.56501e-09
BAS4010	CopG family transcriptional regulator	14	261	18.6429	2.86939e-23
BAS4011	alpha/beta hydrolase	12	69	5.75	0.0415099
BAS4019	riboflavin synthase subunit alpha	9	86	9.55556	6.73898e-05
BAS4033	marR family transcriptional regulator	228	12	0.0526316	2.23125e-20
BAS4034	hypothetical protein	20	1	0.05	6.31781e-34
BAS4065	branched-chain alpha-keto acid dehydrogenase E2 subunit	368	20	0.0543478	1.80622e-16
BAS4066	3-methyl-2-oxobutanoate dehydrogenase	514	10	0.0194553	7.66159e-200
BAS4067	3-methyl-2-oxobutanoate dehydrogenase	362	29	0.0801105	8.77009e-08
BAS4069	butyrate kinase	197	9	0.0456853	7.86642e-23
BAS4070	leucine dehydrogenase	460	15	0.0326087	1.57626e-48
BAS4076	stage 0 sporulation protein A	146	15	0.10274	0.000717411
BAS4088	acetyl-CoA carboxylase biotin carboxylase subunit	220	23	0.104545	0.000147322
BAS4129	glycine dehydrogenase subunit 2	206	18	0.0873786	7.14286e-06
BAS4130	glycine dehydrogenase subunit 1	201	23	0.114428	0.00125896
BAS4131	glycine cleavage system aminomethyltransferase T	294	31	0.105442	0.000140138
BAS4146	hypothetical protein	444	23	0.0518018	1.86818e-17
BAS4148	sodium:dicarboxylate symporter family protein	8	54	6.75	0.0192991
BAS4158	cystathionine gamma-synthase	3	59	19.6667	5.95218e-23
BAS4159	cystathionine beta-lyase	13	73	5.61538	0.0278575
BAS4162	hypothetical protein	77	10	0.12987	0.0141844
BAS4168	50S ribosomal protein L33	3417	77	0.0225344	9.58527e-135
BAS4171	phosphate transporter ATP-binding protein	8	59	7.375	0.0169619
BAS4172	phosphate ABC transporter permease	3	82	27.3333	6.94905e-58
BAS4176	hypothetical protein	5	35	7	0.0276596
BAS4177	superoxide dismutase	1130	64	0.0566372	3.30242e-19
BAS4203	HDIG domain-containing protein	3	42	14	3.35465e-07
BAS4207	gatB/Yqey domain-containing protein	1370	47	0.0343066	2.54378e-44
BAS4208	30S ribosomal protein S21	7356	151	0.0205275	2.513e-159
BAS4213	molecular chaperone DnaK	259	37	0.142857	0.00397709
BAS4214	heat shock protein GrpE	178	17	0.0955056	2.50554e-05
BAS4221	30S ribosomal protein S20	120	11	0.0916667	6.77733e-07
BAS4222	DNA polymerase III subunit delta	7	49	7	0.013266
BAS4226	competence protein ComE	11	94	8.54545	0.000786307
BAS4230	nicotinic acid mononucleotide adenylyltransferase	8	86	10.75	3.78015e-08
BAS4232	shikimate 5-dehydrogenase	7	57	8.14286	0.00437918
BAS4235	phosphatidylserine decarboxylase	36	167	4.63889	0.0475299
BAS4244	alkaline phosphatase	3	73	24.3333	1.7302e-51
BAS4258	DNA-binding protein	12	136	11.3333	7.86282e-07
BAS4259	acyl dehydratase MaoC	842	46	0.0546318	1.91975e-16
BAS4267	bifunctional acetaldehyde-CoA/alcohol dehydrogenase	732	25	0.034153	1.50275e-72
BAS4275	transcription elongation factor GreA	82	11	0.134146	0.00556384
BAS4289	helicase	5	54	10.8	1.18903e-07
BAS4293	rrf2 family protein	1	23	23	4.86517e-27
BAS4302	GTP pyrophosphokinase	7	46	6.57143	0.00517601
BAS4333	ABC transporter permease	4	91	22.75	2.83219e-30
BAS4341	hypothetical protein	1022	61	0.0596869	4.63513e-13
BAS4347	septum formation inhibitor	242	32	0.132231	0.0195553
BAS4368	ATP-dependent protease LA	4	74	18.5	4.54764e-15
BAS4369	ATP-dependent protease ATP-binding subunit ClpX	211	22	0.104265	0.000379813
BAS4370	trigger factor	11	79	7.18182	0.00360436
BAS4375	phosphoesterase	3	39	13	2.8705e-09
BAS4386	xanthine/uracil permease family protein	6	71	11.8333	4.77189e-07
BAS4402	aquaporin Z	11	78	7.09091	0.0096129
BAS4412	succinate dehydrogenase iron-sulfur subunit	544	58	0.106618	0.000109168
BAS4413	succinate dehydrogenase flavoprotein subunit	313	25	0.0798722	7.06483e-09
BAS4417	thioredoxin	460	31	0.0673913	3.25063e-11
BAS4418	electron transfer flavoprotein subunit alpha	151	19	0.125828	0.0158433
BAS4419	electron transfer flavoprotein subunit beta	468	43	0.0918803	4.64974e-06
BAS4420	enoyl-CoA hydratase	369	29	0.0785908	4.7424e-07
BAS4424	iron ABC transporter substrate-binding protein	193	8	0.0414508	7.53404e-31
BAS4428	hypothetical protein	8	78	9.75	4.48368e-06
BAS4437	heme-degrading monooxygenase IsdG	18	261	14.5	6.33052e-13
BAS4454	asparaginyl-tRNA synthetase	4	56	14	2.33814e-08
BAS4478	glyceraldehyde-3-phosphate dehydrogenase	96	7	0.0729167	2.59802e-08
BAS4483	sensory box histidine kinase PhoR	4	45	11.25	3.61101e-07
BAS4485	acyl dehydratase MaoC	156	22	0.141026	0.027901
BAS4488	citrate synthase	219	6	0.0273973	2.28779e-94
BAS4492	pyruvate kinase	175	8	0.0457143	5.86694e-22
BAS4503	hypothetical protein	99	8	0.0808081	9.61105e-10
BAS4514	hypothetical protein	3	85	28.3333	2.22535e-59
BAS4533	hypothetical protein	12	94	7.83333	0.0021168
BAS4540	inorganic polyphosphate/ATP-NAD kinase	423	17	0.0401891	9.9016e-32
BAS4554	30S ribosomal protein S4	268	30	0.11194	0.00267845
BAS4558	ECF subfamily RNA polymerase sigma factor	9	61	6.77778	0.0104438
BAS4560	acetyl-CoA synthetase	185	25	0.135135	0.00923603
BAS4586	hypothetical protein	15	121	8.06667	0.00125897
BAS4601	DeoR family transcriptional regulator	229	7	0.0305677	2.49304e-111
BAS4603	polysaccharide biosynthesis family protein	3	42	14	9.39627e-13
BAS4613	glucose uptake protein	56	240	4.28571	0.0380259
BAS4616	molybdopterin converting factor subunit 2	2	74	37	8.28971e-116
BAS4630	spore germination protein GerHA	11	82	7.45455	3.12337e-05
BAS4631	spore germination protein GerHB	1	45	45	3.062877820657E-312
BAS4636	vrrB protein	5	54	10.8	4.07942e-07
BAS4646	hypothetical protein	2	23	11.5	5.20642e-08
BAS4673	hypothetical protein	116	2	0.0172414	1.30815e-282
BAS4675	ABC transporter substrate-binding protein	8	146	18.25	1.08596e-18
BAS4706	sensory box histidine kinase	3	24	8	0.0165151
BAS4725	DNA-binding response regulator	36	5	0.138889	0.0158713
BAS4742	hypothetical protein	5	35	7	0.00315819
BAS4755	hypothetical protein	9	57	6.33333	0.0439218
BAS4761	glycogen branching protein	164	10	0.0609756	8.18264e-11
BAS4765	hypothetical protein	17	107	6.29412	0.00741073
BAS4771	hypothetical protein	4	36	9	0.00178989
BAS4774	alpha/beta hydrolase	11	78	7.09091	0.00726387
BAS4786	hypothetical protein	1	25	25	5.98049e-42
BAS4792	leucyl aminopeptidase	306	13	0.0424837	1.0835e-26
BAS4795	mutT/nudix family protein	6	108	18	5.27929e-24
BAS4797	pyridine nucleotide-disulfide oxidoreductase	6	52	8.66667	0.00030845
BAS4798	cell surface protein, anchor	8	45	5.625	0.000906721
BAS4826	quinone family NAD(P)H dehydrogenase	3	149	49.6667	2.31605e-222
BAS4836	transcriptional activator tipA	505	42	0.0831683	3.35465e-07
BAS4839	hypothetical protein	33	1	0.030303	1.26965e-129
BAS4855	ABC transporter ATP-binding protein	13	76	5.84615	0.0325468
BAS4866	PAP2 family protein	3264	194	0.0594363	1.18832e-33
BAS4867	hypothetical protein	1172	64	0.0546075	9.08445e-25
BAS4911	sodium/hydrogen exchanger family protein	5	42	8.4	0.000793823
BAS4913	sodium/alanine symporter family protein	6	60	10	5.10561e-05
BAS4949	iron ABC transporter ATP-binding protein	2	85	42.5	1.16715e-93
BAS4980	prophage LambdaBa03, prohead protease	12	153	12.75	5.30675e-10
BAS4982	hypothetical protein	4	60	15	2.98976e-15
BAS4985	phosphopyruvate hydratase	2138	109	0.0509822	4.8564e-52
BAS4986	phosphoglyceromutase	1534	60	0.0391134	2.2787e-65
BAS4988	phosphoglycerate kinase	1388	26	0.018732	5.36326e-219
BAS4990	gapA transcriptional regulator CggR	854	46	0.0538642	2.17622e-21
BAS5000	ATP-dependent Clp protease proteolytic subunit	447	9	0.0201342	1.54768e-212
BAS5026	merR family transcriptional regulator	8	100	12.5	2.31334e-10
BAS5027	NADPH-dependent FMN reductase	8	62	7.75	0.0045625
BAS5047	LytR family transcription antiterminator	9	82	9.11111	0.000155217
BAS5050	glycoside hydrolase	5	41	8.2	0.00111321
BAS5052	BigG family transcription antiterminator	11	54	4.90909	0.0382722
BAS5058	PTS system cellobiose-specific transporter subunit IIC	132	7	0.0530303	3.78604e-16
BAS5069	LysR family transcriptional regulator	10	214	21.4	4.13954e-32
BAS5074	cytochrome d ubiquinol oxidase subunit II	13	111	8.53846	3.90702e-05
BAS5092	hypothetical protein	20	158	7.9	7.92638e-06
BAS5096	helicase	3	47	15.6667	2.60114e-10
BAS5113	DNA-binding response regulator	10	65	6.5	0.0278502
BAS5117	UDP-N-acetylglucosamine 2-epimerase	7	53	7.57143	0.00691371
BAS5118	teichoic acids export protein ATP-binding subunit	6	39	6.5	0.0499304
BAS5124	hypothetical protein	6	38	6.33333	0.013505
BAS5144	NADH dehydrogenase subunit J	13	83	6.38462	0.0262377
BAS5151	sensory box/GGDEF family protein	10	59	5.9	0.00568518
BAS5154	ATP synthase F0F1 subunit epsilon	728	49	0.0673077	1.04018e-09
BAS5155	ATP synthase F0F1 subunit beta	360	38	0.105556	4.71436e-05
BAS5157	ATP synthase F0F1 subunit alpha	279	42	0.150538	0.011107
BAS5172	hypothetical protein	1	46	46	2.19843e-113
BAS5183	UDP-N-acetylglucosamine 1-carboxyvinyltransferase	97	11	0.113402	0.0017791
BAS5185	stage 0 sporulation protein F	13	94	7.23077	0.00373948
BAS5190	acyl-CoA dehydrogenase	126	12	0.0952381	0.000330563
BAS5194	ferredoxin, 4Fe-4S	131	10	0.0763359	2.15995e-06
BAS5197	sensory box/GGDEF family protein	4	39	9.75	9.78676e-05
BAS5225	hypothetical protein	8	64	8	0.000819736
BAS5251	ABC transporter permease	12	98	8.16667	0.000346112
BAS5252	ABC transporter ATP-binding protein	8	87	10.875	6.77451e-06
BAS5278	cytosolic long-chain acyl-CoA thioester hydrolase family protein	44	256	5.81818	0.00601489
BAS5287	glycosyl transferase	4	72	18	1.36949e-21
BAS5290	bifunctional methionine sulfoxide reductase A/B	7	73	10.4286	3.40604e-06
BAS5297	major facilitator family transporter protein	3	57	19	1.92061e-24
BAS5298	BCCT family osmoprotectant transporter	4	40	10	0.000649178
BAS5300	superoxide dismutase	1031	188	0.182347	0.0101182
BAS5301	hypothetical protein	78	514	6.58974	2.18704e-05
BAS5309	guanosine 5'-monophosphate oxidoreductase	6	58	9.66667	3.44304e-05
BAS5327	30S ribosomal protein S6	755	58	0.0768212	1.21166e-07
BAS5332	stage 0 sporulation protein J	105	2	0.0190476	2.64079e-204
BAS5335	16S rRNA methyltransferase GidB	21	130	6.19048	0.013266

## Sheet: BCDR vs BCD-Glu
Gene	Product	Expression BCDR	Expression BCD-Glu	Fold change	q value
BAS0004	recombination protein F	3	23	7.66667	0.0187945
BAS0033	hypothetical protein	33	5	0.151515	0.0416284
BAS0034	GIY-YIG nuclease superfamily protein	6	69	11.5	5.15461e-11
BAS0036	transition state transcriptional regulator AbrB	628	12	0.0191083	4.46723e-242
BAS0062	hypothetical protein	128	14	0.109375	0.0031505
BAS0064	cell division protein FtsH	195	14	0.0717949	7.04005e-08
BAS0070	4-amino-4-deoxychorismate lyase	4	49	12.25	1.41054e-08
BAS0078	CtsR family transcriptional regulator	2126	41	0.019285	3.76936e-162
BAS0080	ATP:guanido phosphotransferase	595	10	0.0168067	1.70425e-249
BAS0081	negative regulator of genetic competence ClpC/MecB	1132	18	0.0159011	4.84773e-281
BAS0103	DNA-directed RNA polymerase subunit beta'	255	16	0.0627451	5.30442e-13
BAS0107	elongation factor G	249	10	0.0401606	8.89429e-29
BAS0108	elongation factor Tu	1040	20	0.0192308	3.37108e-141
BAS0130	preprotein translocase subunit SecY	334	21	0.0628743	5.81175e-10
BAS0148	spore germination protein GerD	1129	61	0.0540301	2.06982e-15
BAS0155	arginase	327	20	0.0611621	3.25191e-12
BAS0159	hypothetical protein	89	10	0.11236	0.000302419
BAS0194	hypothetical protein	8	128	16	8.20915e-21
BAS0292	NAD-dependent DNA ligase LigA	74	9	0.121622	0.0193122
BAS0295	1-pyrroline-5-carboxylate dehydrogenase	501	28	0.0558882	1.42449e-15
BAS0318	RNA methyltransferase	1	45	45	3.47491e-100
BAS0337	pyridine nucleotide-disulfide oxidoreductase family protein	239	26	0.108787	0.00357264
BAS0370	ABC transporter ATP-binding protein	209	25	0.119617	0.0059333
BAS0386	tellurium resistance protein	391	43	0.109974	0.00379084
BAS0391	cation transporter E1-E2 family ATPase	62	2	0.0322581	5.9887e-37
BAS0416	prophage LambdaBa04, DNA-binding protein	938	131	0.139659	0.021268
BAS0471	glutaminase	21	2	0.0952381	3.40621e-06
BAS0482	pyruvate formate-lyase-activating enzyme	5086	123	0.024184	1.88938e-113
BAS0525	hypothetical protein	618	26	0.0420712	9.16263e-28
BAS0527	sensor histidine kinase	3	26	8.66667	0.00525076
BAS0557	molybdopterin oxidoreductase family protein	79	7	0.0886076	5.8365e-05
BAS0564	heavy metal-transporting ATPase	77	9	0.116883	0.0101028
BAS0566	transcriptional regulator	186	24	0.129032	0.0268691
BAS0577	L-lactate permease	416	13	0.03125	4.53879e-53
BAS0598	PTS system trehalose-specific transporter subunit IIBC	105	14	0.133333	0.0283167
BAS0623	oligopeptide ABC transporter substrate-binding protein	525	13	0.0247619	1.97619e-84
BAS0694	ABC transporter substrate-binding protein	1	21	21	2.94569e-31
BAS0699	thiamine/molybdopterin biosynthesis ThiF/MoeB-like protein	4	55	13.75	7.54332e-12
BAS0783	N-acetylmuramic acid 6-phosphate etherase	421	66	0.15677	0.0395631
BAS0784	PTS system sucrose-specific transporter subunit IIBC	386	15	0.0388601	6.22649e-31
BAS0842	S-layer protein	285	5	0.0175439	4.29491e-159
BAS0863	oligopeptide ABC transporter ATP-binding protein	5	120	24	1.26212e-32
BAS0896	MxaA domain-containing protein	1	29	29	3.02683e-45
BAS0942	hypothetical protein	1835	107	0.0583106	2.07672e-13
BAS0962	hypothetical protein	1334	122	0.0914543	8.43997e-05
BAS0971	EmrB/QacA family drug resistance transporter	10	59	5.9	0.0192406
BAS0975	hypothetical protein	697	81	0.116212	0.00807549
BAS1038	hypothetical protein	21	210	10	1.97227e-06
BAS1090	ATP-dependent Clp protease ATP-binding subunit ClpB	245	23	0.0938776	8.05082e-06
BAS1095	3-oxoacyl-ACP synthase	159	19	0.119497	0.00669421
BAS1181	hypothetical protein	3	23	7.66667	0.0011042
BAS1217	(Fe-S)-binding protein	186	15	0.0806452	3.74991e-06
BAS1222	formate/nitrite transporter family protein	202	4	0.019802	2.83126e-181
BAS1225	small, acid-soluble spore protein alpha/beta family protein	19	0.01	0.000526316	2.83029e-289
BAS1308	acetolactate synthase catalytic subunit	98	12	0.122449	0.0104203
BAS1309	acetolactate synthase 3 regulatory subunit	331	41	0.123867	0.0131368
BAS1324	histidinol-phosphatase	169	21	0.12426	0.0111448
BAS1391	hypothetical protein	1212	66	0.0544554	2.71618e-15
BAS1406	L-asparaginase	4	26	6.5	0.0333099
BAS1408	30S ribosomal protein S1	193	21	0.108808	0.00230845
BAS1420	DNA-binding protein HU	2263	75	0.0331418	3.52826e-47
BAS1433	cytochrome b6	688	64	0.0930233	2.50664e-05
BAS1446	tRNA CCA-pyrophosphorylase	1	20	20	2.9284e-14
BAS1602	hypothetical protein	24	4	0.166667	0.0146874
BAS1620	hypothetical protein	857	46	0.0536756	3.34471e-16
BAS1625	asparagine synthetase	2	25	12.5	7.4492e-07
BAS1672	hypothetical protein	18	0	0	7.9E-323
BAS1686	hypothetical protein	114	9	0.0789474	5.04997e-10
BAS1756	pyrimidine-nucleoside phosphorylase	202	27	0.133663	0.0335425
BAS1774	hypothetical protein	3	27	9	2.70541e-05
BAS1826	threonine synthase	1e-05	18	1.8e+06	1.23039e-50
BAS1866	ribosome-associated GTPase	132	17	0.128788	0.015128
BAS1894	oligopeptide ABC transporter substrate-binding protein	133	13	0.0977444	0.000802884
BAS1920	hypothetical protein	724	51	0.070442	1.16144e-09
BAS1995	bifunctional uroporphyrinogen-III methyltransferase/uroporphyrinogen-III synthase	253	15	0.0592885	1.40954e-12
BAS2085	azoreductase	623	39	0.0626003	7.54151e-11
BAS2111	alcohol dehydrogenase	3202	61	0.0190506	8.72657e-221
BAS2189	2-methylcitrate dehydratase	346	27	0.0780347	5.45738e-07
BAS2191	acyl-CoA dehydrogenase	151	9	0.0596026	4.77655e-11
BAS2193	methylmalonic acid semialdehyde dehydrogenase	176	11	0.0625	2.01691e-10
BAS2351	N-acetylmuramoyl-L-alanine amidase	3	23	7.66667	0.0145739
BAS2414	Mur ligase family protein	2	15	7.5	0.000506493
BAS2709	hypothetical protein	501	40	0.0798403	2.86844e-07
BAS2761	hypothetical protein	6	41	6.83333	0.0110697
BAS2874	NAD-dependent deacetylase	8	54	6.75	0.0276243
BAS3049	LacI family transcriptional regulator	1	18	18	8.5753e-08
BAS3066	serine/threonine transporter family protein	6	40	6.66667	0.0258071
BAS3120	lipoprotein	7	62	8.85714	0.000400815
BAS3180	6-phosphogluconate dehydrogenase	231	24	0.103896	0.00145583
BAS3408	aconitate hydratase	101	7	0.0693069	4.89651e-08
BAS3598	hypothetical protein	11	91	8.27273	0.00153258
BAS3623	pyruvate ferredoxin oxidoreductase subunit alpha	120	13	0.108333	0.00405574
BAS3659	30S ribosomal protein S15	5711	89	0.015584	3.60871e-248
BAS3664	translation initiation factor IF-2	92	10	0.108696	0.00425595
BAS3692	tRNA (guanine-N(1)-)-methyltransferase	2	67	33.5	8.05094e-57
BAS3769	S-adenosyl-methyltransferase MraW	109	12	0.110092	0.00206644
BAS3836	prophage LambdaBa02, site-specific recombinase phage integrase family protein	160	21	0.13125	0.0288509
BAS3842	methyltransferase	23	2	0.0869565	2.7345e-06
BAS3856	cytochrome c oxidase subunit II	142	13	0.0915493	5.3428e-05
BAS3859	pyruvate carboxylase	129	4	0.0310078	2.28999e-50
BAS3872	hypothetical protein	10353	2571	0.248334	0.00300731
BAS3900	short chain dehydrogenase	266	18	0.0676692	3.45986e-10
BAS3968	segregation and condensation protein A	8	74	9.25	0.000393759
BAS3982	sodium-dependent symporter family protein	119	8	0.0672269	1.55849e-10
BAS3988	ABC transporter ATP-binding protein	2	35	17.5	9.92855e-14
BAS4013	LacI family transcriptional regulator	285	21	0.0736842	4.26914e-08
BAS4065	branched-chain alpha-keto acid dehydrogenase E2 subunit	368	20	0.0543478	6.20274e-14
BAS4069	butyrate kinase	197	21	0.106599	0.00223445
BAS4076	stage 0 sporulation protein A	146	8	0.0547945	1.14761e-16
BAS4088	acetyl-CoA carboxylase biotin carboxylase subunit	220	25	0.113636	0.00617299
BAS4102	proline dipeptidase	208	25	0.120192	0.0119822
BAS4131	glycine cleavage system aminomethyltransferase T	294	16	0.0544218	3.01918e-14
BAS4168	50S ribosomal protein L33	3417	142	0.0415569	5.04724e-28
BAS4177	superoxide dismutase	1130	30	0.0265487	7.38989e-77
BAS4195	DNA primase	169	25	0.147929	0.0389414
BAS4208	30S ribosomal protein S21	7356	167	0.0227026	5.43941e-101
BAS4253	phenylalanine 4-monooxygenase	66	2	0.030303	1.73227e-48
BAS4259	acyl dehydratase MaoC	842	62	0.0736342	1.38751e-07
BAS4420	enoyl-CoA hydratase	369	23	0.0623306	6.54741e-12
BAS4540	inorganic polyphosphate/ATP-NAD kinase	423	23	0.0543735	1.08995e-15
BAS4616	molybdopterin converting factor subunit 2	2	60	30	9.56892e-72
BAS4623	triple helix repeat-containing collagen	19	87	4.57895	0.0283167
BAS4699	hypothetical protein	3	81	27	1.66374e-54
BAS4711	hypothetical protein	2805	139	0.0495544	3.54565e-17
BAS4755	hypothetical protein	9	64	7.11111	0.00868802
BAS4761	glycogen branching protein	164	13	0.0792683	9.66571e-06
BAS4795	mutT/nudix family protein	6	54	9	3.20878e-05
BAS4836	transcriptional activator tipA	505	37	0.0732673	3.86894e-07
BAS4838	hypothetical protein	81	1	0.0123457	1.4610302631543E-311
BAS4875	acyl-CoA dehydrogenase	86	8	0.0930233	0.000207568
BAS4903	methionyl-tRNA synthetase	7	48	6.85714	0.00817171
BAS4935	pyridine nucleotide-disulfide oxidoreductase	527	47	0.0891841	2.42378e-06
BAS4990	gapA transcriptional regulator CggR	854	32	0.0374707	8.73007e-32
BAS4992	RNA polymerase factor sigma-54	109	14	0.12844	0.0242837
BAS5077	L-lactate permease	56	1	0.0178571	1.2748e-85
BAS5103	hypothetical protein	190	23	0.121053	0.00526079
BAS5106	RND family efflux transporter MFP subunit	140	15	0.107143	0.00114621
BAS5154	ATP synthase F0F1 subunit epsilon	728	39	0.0535714	2.17206e-17
BAS5170	hypothetical protein	4676	180	0.0384944	2.04462e-42
BAS5172	hypothetical protein	1	73	73	9.5042987084636E-311
BAS5180	50S ribosomal protein L31	1318	167	0.126707	0.00988317
BAS5208	aminopeptidase	72	8	0.111111	0.00472554
BAS5226	4-oxalocrotonate tautomerase	2102	99	0.047098	5.01215e-22
BAS5300	superoxide dismutase	1031	48	0.0465567	3.97646e-19
BAS5327	30S ribosomal protein S6	755	63	0.0834437	3.45622e-06
