# Supplementary material for: Changes in Bacillus anthracis CodY regulation under host-specific environmental factor deprived conditions
Source: BMC Genomics. 2016 Aug 17;17:645. doi: 10.1186/s12864-016-3004-8 (PMC4987991; doi:10.1186/s12864-016-3004-8)
Supplement: Additional file 4: — Dataset S4. Gene ontology analysis of differentially expressed genes in codY-deleted B. anthracis Sterne BCD22 in various deprived conditions (XLSX 17 kb) [file 12864_2016_3004_MOESM4_ESM.xlsx]

## Sheet: BCDR vs BCD-Fe
Term	Count	p value	Genes	Fold Enrichment	Bonferroni	Benjamini	FDR
Down-rgulated
GO:0055114~oxidation reduction	28	5.08168e-09	BAS1401, BAS1997, BAS5192, BAS5191, BAS4989, BAS5190, BAS4267, BAS0498, BAS4070, BAS4691, BAS3880, BAS1978, BAS0668, BAS1432, BAS0295, BAS1433, BAS4875, BAS3180, BAS4879, BAS4068, BAS1312, BAS4066, BAS4487, BAS2448, BAS2360, BAS2193, BAS2111, BAS5300	3.42826	1.10272e-06	1.10272e-06	6.45438e-06
GO:0009081~branched chain family amino acid metabolic process	7	2.90842e-05	BAS1307, BAS1308, BAS1718, BAS1313, BAS2193, BAS1311, BAS1312	11.3276	0.00629148	0.0031507	0.0369343
GO:0006006~glucose metabolic process	8	0.000283778	BAS4492, BAS5184, BAS3180, BAS4989, BAS4761, BAS3859, BAS4986, BAS0481	6.11612	0.0597303	0.0203202	0.359836
GO:0019318~hexose metabolic process	8	0.000559317	BAS4492, BAS5184, BAS3180, BAS4989, BAS4761, BAS3859, BAS4986, BAS0481	5.47005	0.114326	0.0298955	0.708084
GO:0009082~branched chain family amino acid biosynthetic process	5	0.000748771	BAS1308, BAS1718, BAS1313, BAS1311, BAS1312	11.8407	0.150022	0.0319861	0.946879
GO:0006091~generation of precursor metabolites and energy	9	0.00108641	BAS1433, BAS4492, BAS4487, BAS5184, BAS5155, BAS5157, BAS4761, BAS4986, BAS0668	4.24194	0.210123	0.0385504	1.37114
GO:0005996~monosaccharide metabolic process	8	0.0017253	BAS4492, BAS5184, BAS3180, BAS4989, BAS4761, BAS3859, BAS4986, BAS0481	4.51597	0.312514	0.052123	2.16936
GO:0009098~leucine biosynthetic process	3	0.00207009	BAS1313, BAS1311, BAS1312	41.6114	0.362164	0.0546587	2.59766
GO:0006551~leucine metabolic process	3	0.00207009	BAS1313, BAS1311, BAS1312	41.6114	0.362164	0.0546587	2.59766
GO:0008652~cellular amino acid biosynthetic process	10	0.00230091	BAS0295, BAS1308, BAS0498, BAS0015, BAS1718, BAS1313, BAS4879, BAS1311, BAS4103, BAS1312	3.39487	0.393393	0.0540272	2.88343
GO:0009309~amine biosynthetic process	10	0.00339417	BAS0295, BAS1308, BAS0498, BAS0015, BAS1718, BAS1313, BAS4879, BAS1311, BAS4103, BAS1312	3.2044	0.52183	0.0711229	4.22645
GO:0046394~carboxylic acid biosynthetic process	11	0.00453691	BAS0295, BAS1308, BAS0498, BAS0015, BAS1718, BAS1313, BAS4879, BAS1311, BAS4103, BAS1312, BAS1096	2.83296	0.627214	0.0857987	5.61194
GO:0016053~organic acid biosynthetic process	11	0.00488662	BAS0295, BAS1308, BAS0498, BAS0015, BAS1718, BAS1313, BAS4879, BAS1311, BAS4103, BAS1312, BAS1096	2.80322	0.65458	0.0847728	6.03223
GO:0044271~nitrogen compound biosynthetic process	15	0.0132516	BAS0295, BAS1308, BAS1313, BAS4879, BAS1311, BAS1312, BAS4346, BAS4276, BAS0564, BAS0015, BAS0498, BAS1718, BAS5155, BAS5157, BAS4103	2.00883	0.944691	0.199628	15.5861
GO:0006537~glutamate biosynthetic process	3	0.0188846	BAS0295, BAS0498, BAS4879	13.8705	0.984032	0.255849	21.5063
GO:0006536~glutamate metabolic process	3	0.0224567	BAS0295, BAS0498, BAS4879	12.6643	0.992764	0.280053	25.0599
GO:0046164~alcohol catabolic process	5	0.0283502	BAS4492, BAS5184, BAS3180, BAS2193, BAS4986	4.25848	0.998052	0.322981	30.6002
GO:0044275~cellular carbohydrate catabolic process	5	0.0299673	BAS4492, BAS5184, BAS3180, BAS2193, BAS4986	4.18506	0.998643	0.321841	32.053

## Sheet: BCDR vs BCD-Bic
Term	Count	p value	Genes	Fold Enrichment	Bonferroni	Benjamini	FDR
Down-regulated
GO:0055114~oxidation reduction	28	9.93995e-09	BAS1401, BAS1995, BAS1997, BAS0641, BAS5190, BAS3856, BAS4267, BAS0482, BAS4129, BAS4177, BAS4070, BAS4478, BAS1357, BAS0668, BAS1432, BAS0295, BAS1433, BAS3180, BAS4130, BAS1312, BAS4066, BAS4067, BAS1139, BAS2191, BAS2788, BAS2360, BAS5300, BAS0329	3.33922	2.38558e-06	2.38558e-06	1.283e-05
GO:0006091~generation of precursor metabolites and energy	10	0.000268528	BAS1433, BAS4492, BAS2788, BAS5155, BAS5157, BAS2188, BAS4761, BAS4986, BAS3856, BAS0668	4.59085	0.062422	0.0317139	0.346049
GO:0005996~monosaccharide metabolic process	8	0.00201495	BAS4492, BAS3180, BAS5183, BAS4478, BAS4761, BAS3859, BAS4986, BAS0481	4.39867	0.383733	0.149013	2.56982
GO:0006006~glucose metabolic process	7	0.00201601	BAS4492, BAS3180, BAS4478, BAS4761, BAS3859, BAS4986, BAS0481	5.2126	0.383891	0.114039	2.57116
GO:0006551~leucine metabolic process	3	0.00218228	BAS1313, BAS1311, BAS1312	40.5306	0.408041	0.0995527	2.78046
GO:0009098~leucine biosynthetic process	3	0.00218228	BAS1313, BAS1311, BAS1312	40.5306	0.408041	0.0995527	2.78046
GO:0019318~hexose metabolic process	7	0.0035283	BAS4492, BAS3180, BAS4478, BAS4761, BAS3859, BAS4986, BAS0481	4.66197	0.571854	0.131842	4.45971
GO:0022900~electron transport chain	4	0.0127484	BAS1433, BAS2788, BAS3856, BAS0668	8.04863	0.954008	0.355898	15.2622
GO:0009081~branched chain family amino acid metabolic process	4	0.0244398	BAS1307, BAS1313, BAS1311, BAS1312	6.30476	0.997364	0.523984	27.3398
GO:0015980~energy derivation by oxidation of organic compounds	5	0.0244515	BAS1433, BAS2188, BAS4761, BAS3856, BAS0668	4.46092	0.997371	0.483224	27.351
GO:0006800~oxygen and reactive oxygen species metabolic process	3	0.0297212	BAS4177, BAS5300, BAS0482	10.9121	0.999284	0.515251	32.2566
GO:0045333~cellular respiration	4	0.0363248	BAS1433, BAS2188, BAS3856, BAS0668	5.40408	0.999861	0.553936	37.9723

## Sheet: BCDR vs BCD-Glu
Term	Count	p value	Genes	Fold Enrichment	Bonferroni	Benjamini	FDR
Down-regulated
GO:0055114~oxidation reduction	16	6.267e-05	BAS0295, BAS3900, BAS1433, BAS1995, BAS4875, BAS3180, BAS0557, BAS3856, BAS0482, BAS4177, BAS2191, BAS0337, BAS2193, BAS3623, BAS2111, BAS5300	3.12608	0.0113415	0.0113415	0.0773086
GO:0006800~oxygen and reactive oxygen species metabolic process	3	0.011522	BAS4177, BAS5300, BAS0482	17.8773	0.878662	0.651664	13.3254
