# Supplementary material for: Changes in Bacillus anthracis CodY regulation under host-specific environmental factor deprived conditions
Source: BMC Genomics. 2016 Aug 17;17:645. doi: 10.1186/s12864-016-3004-8 (PMC4987991; doi:10.1186/s12864-016-3004-8)
Supplement: Additional file 5: — Dataset S5. k-means clustering of CodY targets in various deprived conditions. (XLSX 14 kb) [file 12864_2016_3004_MOESM5_ESM.xlsx]

## Sheet: UP clusters
Cluster 1		Cluster 2		Cluster 3		Cluster 4		Cluster 5		Cluster 6		Cluster 7		Cluster 8		Cluster 9		Cluster 10		Cluster 11		Cluster 12		Cluster 13		Cluster 14		Cluster 15		Cluster 16
BAS0047	regulatory protein SpoVG	BAS0128	50S ribosomal protein L30	BAS0111	50S ribosomal protein L4	BAS0064	cell division protein FtsH	BAS0108	elongation factor Tu	BAS0042	veg protein	BAS0084	hypothetical protein	BAS0517	sensory box/GGDEF family protein	BAS1252	sensor histidine kinase KinD	BAS1672	hypothetical protein	BAS0564	heavy metal-transporting ATPase	BAS0148	spore germination protein GerD	BAS0081	negative regulator of genetic competence ClpC/MecB	BAS0080	ATP:guanido phosphotransferase	BAS0100	50S ribosomal protein L7/L12	BAS0036	transition state transcriptional regulator AbrB
BAS0137	DNA-directed RNA polymerase subunit alpha	BAS0471	glutaminase	BAS0116	30S ribosomal protein S3	BAS0130	preprotein translocase subunit SecY	BAS0414	RNA methyltransferase	BAS0387	tellurium resistance protein	BAS0370	ABC transporter ATP-binding protein	BAS0809	ABC transporter ATP-binding protein/permease	BAS1282	hypothetical protein	BAS2312	marR family transcriptional regulator	BAS1507	ribonuclease H	BAS0207	1-acyl-sn-glycerol-3-phosphate acyltransferase	BAS1871	general stress protein	BAS0525	hypothetical protein	BAS0131	adenylate kinase	BAS0577	L-lactate permease
BAS0385	tellurium resistance protein	BAS0909	hypothetical protein	BAS0129	50S ribosomal protein L15	BAS0295	1-pyrroline-5-carboxylate dehydrogenase	BAS0784	PTS system sucrose-specific transporter subunit IIBC	BAS0462	tRNA pseudouridine synthase A	BAS1350	branched-chain amino acid transport system II carrier protein	BAS0886	hypothetical protein	BAS1919	hypothetical protein	BAS2316	hypothetical protein	BAS2721	hypothetical protein	BAS0337	pyridine nucleotide-disulfide oxidoreductase family protein	BAS2111	alcohol dehydrogenase	BAS0851	N-acetylmuramoyl-L-alanine amidase	BAS0391	cation transporter E1-E2 family ATPase	BAS0623	oligopeptide ABC transporter substrate-binding protein
BAS2123	permease	BAS1422	heptaprenyl diphosphate synthase component I	BAS0214	invasion protein LagB	BAS0783	N-acetylmuramic acid 6-phosphate etherase	BAS1401	glutamate dehydrogenase	BAS0563	arsR family transcriptional regulator	BAS1995	bifunctional uroporphyrinogen-III methyltransferase/uroporphyrinogen-III synthase	BAS3840	hypothetical protein	BAS1920	hypothetical protein	BAS2984	hypothetical protein	BAS3603	hypothetical protein	BAS2286	O-methyltransferase family protein	BAS3659	30S ribosomal protein S15	BAS1197	immune inhibitor A metalloprotease	BAS1311	2-isopropylmalate synthase	BAS09074a	hypothetical protein
BAS3295	hypothetical protein	BAS2189	2-methylcitrate dehydratase	BAS0557	molybdopterin oxidoreductase family protein	BAS0842	S-layer protein	BAS1420	DNA-binding protein HU	BAS1254	oligoendopeptidase F	BAS4131	glycine cleavage system aminomethyltransferase T	BAS4022	hypothetical protein	BAS4194	RNA polymerase sigma factor RpoD	BAS5036	hypothetical protein			BAS4207	gatB/Yqey domain-containing protein	BAS3702	3-ketoacyl-ACP reductase	BAS2901	hypothetical protein	BAS1312	3-isopropylmalate dehydrogenase	BAS2191	acyl-CoA dehydrogenase
BAS4411	4-hydroxybenzoyl-CoA thioesterase	BAS4069	butyrate kinase	BAS1307	branched-chain amino acid aminotransferase	BAS1222	formate/nitrite transporter family protein	BAS1605	hypothetical protein	BAS1270	ribonucleotide-diphosphate reductase subunit beta	BAS4208	30S ribosomal protein S21	BAS4492	pyruvate kinase	BAS4612	glucose-1-dehydrogenase	BAS5078	hypothetical protein			BAS4702	hypothetical protein	BAS3934	hypothetical protein	BAS3408	aconitate hydratase	BAS1812	NLP/P60 family protein	BAS4711	hypothetical protein
BAS4710	hypothetical protein	BAS5159	ATP synthase F0F1 subunit B	BAS1432	menaquinol-cytochrome c reductase, iron-sulfur subunit	BAS1391	hypothetical protein	BAS1820	aminoglycoside 6-adenylyltransferase	BAS4067	3-methyl-2-oxobutanoate dehydrogenase	BAS4985	phosphopyruvate hydratase	BAS4986	phosphoglyceromutase	BAS4823	spore coat protein CotS					BAS4768	hypothetical protein	BAS4754	cold shock protein CspD	BAS3900	short chain dehydrogenase	BAS1997	nitrite reductase	BAS5039	ribosomal subunit interface protein
BAS4987	triosephosphate isomerase			BAS1718a	hypothetical protein	BAS1433	cytochrome b6	BAS4065	branched-chain alpha-keto acid dehydrogenase E2 subunit	BAS4068	dihydrolipoamide dehydrogenase	BAS5180	50S ribosomal protein L31	BAS5301	hypothetical protein							BAS5226	4-oxalocrotonate tautomerase	BAS4869	L-lactate dehydrogenase	BAS4259	acyl dehydratase MaoC	BAS3379	oligopeptide ABC transporter substrate-binding protein
				BAS2143	acetyltransferase	BAS1604	hypothetical protein	BAS4413	succinate dehydrogenase flavoprotein subunit	BAS4070	leucine dehydrogenase													BAS4989	glyceraldehyde-3-phosphate dehydrogenase	BAS4420	enoyl-CoA hydratase	BAS3627	phosphodiesterase
				BAS3621	(dimethylallyl)adenosine tRNA methylthiotransferase	BAS1620	hypothetical protein	BAS4662	ATP synthase protein I															BAS5044	hypothetical protein	BAS4836	transcriptional activator tipA	BAS3713	serine/threonine protein kinase
				BAS3881	branched-chain alpha-keto acid dehydrogenase E2 subunit	BAS2193	methylmalonic acid semialdehyde dehydrogenase																	BAS5184	fructose-bisphosphate aldolase	BAS4990	gapA transcriptional regulator CggR	BAS4146	hypothetical protein
				BAS3932	acetyl-CoA acetyltransferase	BAS3982	sodium-dependent symporter family protein																	BAS5319	DNA-binding response regulator YycF	BAS5039	ribosomal subunit interface protein	BAS4213	molecular chaperone DnaK
				BAS4052	peptidase T	BAS5268	hypothetical protein																					BAS4560	acetyl-CoA synthetase
				BAS4133	hypothetical protein																							BAS4762	L-lactate dehydrogenase
				BAS4867	hypothetical protein																							BAS4988	phosphoglycerate kinase
				BAS4935	pyridine nucleotide-disulfide oxidoreductase
				BAS5137	UDP-N-acetylglucosamine 1-carboxyvinyltransferase
				BAS5157	ATP synthase F0F1 subunit alpha
				BAS5316	hypothetical protein

## Sheet: DN clusters
Cluster 1		Cluster 2		Cluster 3		Cluster 4		Cluster 5		Cluster 6		Cluster 7		Cluster 8		Cluster 9		Cluster 10		Cluster 11		Cluster 12		Cluster 13		Cluster 14		Cluster 15		Cluster 16
BAS0257	sensor histidine kinase	BAS0058	hypothetical protein	BAS0321	hypothetical protein	BAS0874	hypothetical protein	BAS0285	bifunctional phosphoribosylaminoimidazolecarboxamide formyltransferase/IMP cyclohydrolase	BAS1774	hypothetical protein	BAS0165	gluconate permease	BAS0562	amino acid permease	BAS1395	CAAX amino terminal protease family protein	BAS4254	pterin-4-alpha-carbinolamine dehydratase	BAS3875	transglutaminase	BAS0235	rhomboid family protein	BAS0183	Bcr/CflA subfamily drug resistance transporter	BAS0238	alanine racemase	BAS0973	UvrD/REP helicase	BAS0071	dihydropteroate synthase
BAS0297	ABC transporter ATP-binding protein	BAS0233	DEAD/DEAH box helicase	BAS0889	hypothetical protein	BAS0888	EmrB/QacA family drug resistance transporter	BAS0889	hypothetical protein	BAS3988	ABC transporter ATP-binding protein	BAS0318	RNA methyltransferase	BAS0664	hypothetical protein	BAS1912	hypothetical protein	BAS4597	pullulanase	BAS4826	quinone family NAD(P)H dehydrogenase	BAS0251	CAAX amino terminal protease family protein	BAS3049	LacI family transcriptional regulator	BAS0486	cell division inhibitor-like protein	BAS3526	hypothetical protein	BAS0168	hypothetical protein
BAS0523	collagenase	BAS0606	amino acid ABC transporter ATP-binding protein	BAS1451	aspartate alpha-decarboxylase	BAS1625	asparagine synthetase	BAS1289	N-acyl-L-amino acid amidohydrolase	BAS4780	sporulation inhibitor KapD	BAS0672	N-acyl-L-amino acid amidohydrolase	BAS1263	acetyltransferase	BAS2478	alkaline D-peptidase	BAS5297	major facilitator family transporter protein	BAS5069	LysR family transcriptional regulator	BAS5001	phosphocarrier protein Chr	BAS3790	hypothetical protein	BAS2993	bifunctional P-450:NADPH-P450 reductase 1	BAS5042	competence protein ComF	BAS2850	hypothetical protein
BAS1897	phosphatase PhoE	BAS0890	hypothetical protein	BAS2082	thymidylate synthase	BAS1870	hypothetical protein	BAS2467	penicillin-binding protein	BAS5066	hypothetical protein	BAS0880	replicative DNA helicase	BAS3112	quinone family NAD(P)H dehydrogenase	BAS4722	ABC transporter permease							BAS4464	EmrB/QacA family drug resistance transporter	BAS4016	hypothetical protein			BAS4012	hypothetical protein
BAS2590	short chain dehydrogenase	BAS0901	CDP-diacylglycerol--serine O-phosphatidyltransferase	BAS2101	nitroreductase family protein	BAS2296	acetyltransferase	BAS4172	phosphate ABC transporter permease	BAS5142	NADH dehydrogenase subunit L	BAS3481	hypothetical protein	BAS4229	hypothetical protein									BAS5149	NADH dehydrogenase subunit B	BAS4646	hypothetical protein			BAS4176	hypothetical protein
BAS2623	UvrD/REP helicase	BAS0932	sensor histidine kinase/response regulator	BAS2916	L-asparaginase	BAS4795	mutT/nudix family protein	BAS4949	iron ABC transporter ATP-binding protein															BAS5158	ATP synthase F0F1 subunit delta					BAS4483	sensory box histidine kinase PhoR
BAS3710	hypothetical protein	BAS1301	TrkH family potassium uptake protein	BAS3633	ACT domain-containing protein	BAS4903	methionyl-tRNA synthetase																							BAS5035	cytochrome c-551
BAS4264	iron ABC transporter permease	BAS1363	penicillin-binding protein	BAS3731	hypothetical protein																									BAS5113	DNA-binding response regulator
BAS4298	histidyl-tRNA synthetase	BAS1394	ATP-dependent DNA helicase RecQ
BAS4445	branched-chain amino acid transport system II carrier protein	BAS2157	hypothetical protein
BAS4559	lipoprotein	BAS4742	hypothetical protein
BAS4643	ABC transporter ATP-binding protein	BAS5287	glycosyl transferase
BAS5050	glycoside hydrolase
